# Supplementary material for: Glial cell proteome using targeted quantitative methods for potential multi-diagnostic biomarkers
Source: Clin Proteomics. 2023 Oct 24;20:45. doi: 10.1186/s12014-023-09432-x (PMC10598909; doi:10.1186/s12014-023-09432-x)
Supplement: Supplementary file 1 — Additional file 1: Table S1. Clinical sample information used in this study. Table S2. List of total identified proteins. Table S3. List of all quantifiable proteins [file 12014_2023_9432_MOESM1_ESM.xlsx]

## Sheet: Supplementray table S1
	Additional file 1: Table S1. Clinical sample information used in this study For the selection of glial marker candidates, pooled glial primary cells (Control: 5 and Grade 4: 5) were used. First and second validation were performed in primary glial cells and tissue samples, respectively (Control: 10 and 10, Grade 2: 10 and 10, Grade 3: 12 and 10, and Grade 4: 15 and 10).
		Primary cell (N: 57)								Tissue (N: 40)
		Discovery			Validation (1st)					Validation (2nd)
		Control group	Cancer group		Control group	Cancer group				Control group	Cancer group
		N: 5	N: 5		N: 10	N: 37				N: 10	N: 30
	Gender								Gender
	Male	2 (40.00%)	3 (60.00%)		4 (40.00%)	22 (59.45%)			Male	5 (50.00%)	17 (56.66%)
	Female	3 (60.00%)	2 (40.00%)		6 (60.00%)	15 (40.54%)			Female	5 (50.00%)	13 (43.33%)
	Age								Age
	Mean ± SD, year	52.1±12.23	51.21±11.67		46.3±14.25	55.28±14.68			Mean ± SD, year	49.2±21.15	57.28±34.78
	Subtypes								Subtypes
	Astrocytomas	-			-	9			Astrocytomas	-	10
	Ependymomas	-			-	-			Ependymomas	-	-
	Oligodendrogliomas				-	13			Oligodendrogliomas	-	10
	GBM	-	5		-	15			GBM	-	10
	Grade								Grade
	Control	5	-		10	-			Control	10	-
	II	-	-		-	10			II	-	10
	III	-	-		-	12			III	-	10
	IV	-	5		-	15			IV	-	10

## Sheet: Supplementray table S2
Additional file 1: Table S2. List of total identified proteins This list includes the accession number, official gene symbol, and protein name of the identified protein groups. Search results from a multiple-database search strategy including SEQUEST and X! Tandem.
N	Protein Name	Accession Number	Alternate ID	Molecular Weight	Taxonomy
1	Cluster of 1,2-dihydroxy-3-keto-5-methylthiopentene dioxygenase OS=Homo sapiens OX=9606 GN=ADI1 PE=1 SV=1 (Q9BV57)	Q9BV57	ADI1	21 kDa	Homo sapiens
2	1,4-alpha-glucan-branching enzyme OS=Homo sapiens OX=9606 GN=GBE1 PE=1 SV=3	Q04446	GBE1	80 kDa	Homo sapiens
3	1-acyl-sn-glycerol-3-phosphate acyltransferase alpha OS=Homo sapiens OX=9606 GN=AGPAT1 PE=1 SV=2	Q99943	AGPAT1	32 kDa	Homo sapiens
4	1-acyl-sn-glycerol-3-phosphate acyltransferase delta OS=Homo sapiens OX=9606 GN=AGPAT4 PE=1 SV=1	Q9NRZ5	AGPAT4	44 kDa	Homo sapiens
5	Cluster of 1-acyl-sn-glycerol-3-phosphate acyltransferase epsilon OS=Homo sapiens OX=9606 GN=AGPAT5 PE=1 SV=3 (Q9NUQ2)	Q9NUQ2	AGPAT5	42 kDa	Homo sapiens
6	1-aminocyclopropane-1-carboxylate synthase-like protein 1 OS=Homo sapiens OX=9606 GN=ACCS PE=1 SV=1	Q96QU6	ACCS	57 kDa	Homo sapiens
7	Cluster of 1-phosphatidylinositol 3-phosphate 5-kinase OS=Homo sapiens OX=9606 GN=PIKFYVE PE=1 SV=3 (Q9Y2I7)	Q9Y2I7	PIKFYVE	237 kDa	Homo sapiens
8	Cluster of 1-phosphatidylinositol 4,5-bisphosphate phosphodiesterase beta-1 OS=Homo sapiens OX=9606 GN=PLCB1 PE=1 SV=1 (Q9NQ66)	Q9NQ66	PLCB1	139 kDa	Homo sapiens
9	1-phosphatidylinositol 4,5-bisphosphate phosphodiesterase beta-3 OS=Homo sapiens OX=9606 GN=PLCB3 PE=1 SV=2	Q01970	PLCB3	139 kDa	Homo sapiens
10	Cluster of 1-phosphatidylinositol 4,5-bisphosphate phosphodiesterase beta-4 OS=Homo sapiens OX=9606 GN=PLCB4 PE=1 SV=3 (Q15147)	Q15147	PLCB4	134 kDa	Homo sapiens
11	1-phosphatidylinositol 4,5-bisphosphate phosphodiesterase delta-1 OS=Homo sapiens OX=9606 GN=PLCD1 PE=1 SV=2	P51178	PLCD1	86 kDa	Homo sapiens
12	Cluster of 1-phosphatidylinositol 4,5-bisphosphate phosphodiesterase delta-3 OS=Homo sapiens OX=9606 GN=PLCD3 PE=1 SV=3 (Q8N3E9)	Q8N3E9	PLCD3	89 kDa	Homo sapiens
13	1-phosphatidylinositol 4,5-bisphosphate phosphodiesterase epsilon-1 OS=Homo sapiens OX=9606 GN=PLCE1 PE=1 SV=3	Q9P212	PLCE1	259 kDa	Homo sapiens
14	1-phosphatidylinositol 4,5-bisphosphate phosphodiesterase eta-1 OS=Homo sapiens OX=9606 GN=PLCH1 PE=1 SV=1	Q4KWH8	PLCH1	189 kDa	Homo sapiens
15	Cluster of 1-phosphatidylinositol 4,5-bisphosphate phosphodiesterase gamma-1 OS=Homo sapiens OX=9606 GN=PLCG1 PE=1 SV=1 (P19174)	P19174	PLCG1	149 kDa	Homo sapiens
16	2',3'-cyclic-nucleotide 3'-phosphodiesterase OS=Homo sapiens OX=9606 GN=CNP PE=1 SV=2	P09543	CNP	48 kDa	Homo sapiens
17	Cluster of 2',5'-phosphodiesterase 12 OS=Homo sapiens OX=9606 GN=PDE12 PE=1 SV=2 (Q6L8Q7)	Q6L8Q7	PDE12	67 kDa	Homo sapiens
18	2'-5'-oligoadenylate synthase 2 OS=Homo sapiens OX=9606 GN=OAS2 PE=1 SV=1	A0A087X0V5 (+1)	OAS2	83 kDa	Homo sapiens
19	2'-5'-oligoadenylate synthase 3 OS=Homo sapiens OX=9606 GN=OAS3 PE=1 SV=3	Q9Y6K5	OAS3	121 kDa	Homo sapiens
20	Cluster of 2'-deoxynucleoside 5'-phosphate N-hydrolase 1 OS=Homo sapiens OX=9606 GN=DNPH1 PE=1 SV=1 (O43598)	O43598	DNPH1	19 kDa	Homo sapiens
21	Cluster of 2,4-dienoyl-CoA reductase, mitochondrial OS=Homo sapiens OX=9606 GN=DECR1 PE=1 SV=1 (Q16698)	Q16698	DECR1	36 kDa	Homo sapiens
22	2-5A-dependent ribonuclease OS=Homo sapiens OX=9606 GN=RNASEL PE=1 SV=2	Q05823	RNASEL	84 kDa	Homo sapiens
23	2-(3-amino-3-carboxypropyl)histidine synthase subunit 1 OS=Homo sapiens OX=9606 GN=DPH1 PE=1 SV=2	Q9BZG8	DPH1	49 kDa	Homo sapiens
24	Cluster of 2-(3-amino-3-carboxypropyl)histidine synthase subunit 2 OS=Homo sapiens OX=9606 GN=DPH2 PE=1 SV=1 (Q9BQC3)	Q9BQC3	DPH2	52 kDa	Homo sapiens
25	2-amino-3-ketobutyrate coenzyme A ligase, mitochondrial OS=Homo sapiens OX=9606 GN=GCAT PE=1 SV=1	O75600	GCAT	45 kDa	Homo sapiens
26	2-aminoethanethiol dioxygenase OS=Homo sapiens OX=9606 GN=ADO PE=1 SV=2	Q96SZ5	ADO	30 kDa	Homo sapiens
27	Cluster of 2-hydroxyacyl-CoA lyase 1 OS=Homo sapiens OX=9606 GN=HACL1 PE=1 SV=2 (Q9UJ83)	Q9UJ83	HACL1	64 kDa	Homo sapiens
28	Cluster of 2-iminobutanoate/2-iminopropanoate deaminase OS=Homo sapiens OX=9606 GN=RIDA PE=1 SV=1 (P52758)	P52758	RIDA	14 kDa	Homo sapiens
29	2-methoxy-6-polyprenyl-1,4-benzoquinol methylase, mitochondrial OS=Homo sapiens OX=9606 GN=COQ5 PE=1 SV=2	Q5HYK3	COQ5	37 kDa	Homo sapiens
30	Cluster of 2-oxoglutarate and iron-dependent oxygenase domain-containing protein 2 OS=Homo sapiens OX=9606 GN=OGFOD2 PE=2 SV=2 (Q6N063)	Q6N063	OGFOD2	39 kDa	Homo sapiens
31	Cluster of 2-oxoglutarate and iron-dependent oxygenase domain-containing protein 3 OS=Homo sapiens OX=9606 GN=OGFOD3 PE=1 SV=2 (Q6PK18)	Q6PK18	OGFOD3	36 kDa	Homo sapiens
32	Cluster of 2-oxoglutarate dehydrogenase, mitochondrial OS=Homo sapiens OX=9606 GN=OGDH PE=1 SV=1 (E9PCR7)	E9PCR7	OGDH	118 kDa	Homo sapiens
33	Cluster of 2-oxoisovalerate dehydrogenase subunit alpha, mitochondrial OS=Homo sapiens OX=9606 GN=BCKDHA PE=1 SV=2 (P12694)	P12694	BCKDHA	50 kDa	Homo sapiens
34	2-oxoisovalerate dehydrogenase subunit beta, mitochondrial OS=Homo sapiens OX=9606 GN=BCKDHB PE=1 SV=2	P21953	BCKDHB	43 kDa	Homo sapiens
35	3 beta-hydroxysteroid dehydrogenase type 7 OS=Homo sapiens OX=9606 GN=HSD3B7 PE=1 SV=2	Q9H2F3	HSD3B7	41 kDa	Homo sapiens
36	3'(2'),5'-bisphosphate nucleotidase 1 OS=Homo sapiens OX=9606 GN=BPNT1 PE=1 SV=1	O95861	BPNT1	33 kDa	Homo sapiens
37	Cluster of 3'-5' RNA helicase YTHDC2 OS=Homo sapiens OX=9606 GN=YTHDC2 PE=1 SV=2 (Q9H6S0)	Q9H6S0	YTHDC2	160 kDa	Homo sapiens
38	3'-5' exoribonuclease 1 OS=Homo sapiens OX=9606 GN=ERI1 PE=1 SV=3	Q8IV48	ERI1	40 kDa	Homo sapiens
39	3-hydroxyacyl-CoA dehydrogenase type-2 OS=Homo sapiens OX=9606 GN=HSD17B10 PE=1 SV=3	Q99714	HSD17B10	27 kDa	Homo sapiens
40	3-hydroxyanthranilate 3,4-dioxygenase OS=Homo sapiens OX=9606 GN=HAAO PE=1 SV=2	P46952	HAAO	33 kDa	Homo sapiens
41	Cluster of 3-hydroxybutyrate dehydrogenase type 2 (Fragment) OS=Homo sapiens OX=9606 GN=BDH2 PE=1 SV=1 (D6RIR6)	D6RIR6	BDH2	14 kDa	Homo sapiens
42	Cluster of 3-hydroxyisobutyrate dehydrogenase, mitochondrial OS=Homo sapiens OX=9606 GN=HIBADH PE=1 SV=2 (P31937)	P31937	HIBADH	35 kDa	Homo sapiens
43	Cluster of 3-hydroxyisobutyryl-CoA hydrolase, mitochondrial OS=Homo sapiens OX=9606 GN=HIBCH PE=1 SV=2 (Q6NVY1)	Q6NVY1	HIBCH	43 kDa	Homo sapiens
44	3-keto-steroid reductase OS=Homo sapiens OX=9606 GN=HSD17B7 PE=1 SV=1	P56937	HSD17B7	38 kDa	Homo sapiens
45	Cluster of 3-ketoacyl-CoA thiolase, mitochondrial OS=Homo sapiens OX=9606 GN=ACAA2 PE=1 SV=2 (P42765)	P42765	ACAA2	42 kDa	Homo sapiens
46	Cluster of 3-ketoacyl-CoA thiolase, peroxisomal OS=Homo sapiens OX=9606 GN=ACAA1 PE=1 SV=2 (P09110)	P09110	ACAA1	44 kDa	Homo sapiens
47	Cluster of 3-ketodihydrosphingosine reductase OS=Homo sapiens OX=9606 GN=KDSR PE=1 SV=2 (K7ERC8)	K7ERC8	KDSR	33 kDa	Homo sapiens
48	3-mercaptopyruvate sulfurtransferase OS=Homo sapiens OX=9606 GN=MPST PE=1 SV=3	P25325	MPST	33 kDa	Homo sapiens
49	3-oxo-5-beta-steroid 4-dehydrogenase OS=Homo sapiens OX=9606 GN=AKR1D1 PE=1 SV=1	P51857	AKR1D1	37 kDa	Homo sapiens
50	3-oxoacyl-[acyl-carrier-protein] synthase, mitochondrial OS=Homo sapiens OX=9606 GN=OXSM PE=1 SV=1	Q9NWU1	OXSM	49 kDa	Homo sapiens
51	Cluster of 3-phosphoinositide-dependent protein kinase 1 OS=Homo sapiens OX=9606 GN=PDPK1 PE=1 SV=1 (E9PER6)	E9PER6	PDPK1	60 kDa	Homo sapiens
52	Cluster of 4-aminobutyrate aminotransferase, mitochondrial OS=Homo sapiens OX=9606 GN=ABAT PE=1 SV=1 (H3BNQ7)	H3BNQ7	ABAT	58 kDa	Homo sapiens
53	4-trimethylaminobutyraldehyde dehydrogenase OS=Homo sapiens OX=9606 GN=ALDH9A1 PE=1 SV=3	P49189	ALDH9A1	54 kDa	Homo sapiens
54	Cluster of 4F2 cell-surface antigen heavy chain OS=Homo sapiens OX=9606 GN=SLC3A2 PE=1 SV=1 (F5GZS6)	F5GZS6	SLC3A2	65 kDa	Homo sapiens
55	Cluster of 5'(3')-deoxyribonucleotidase, cytosolic type OS=Homo sapiens OX=9606 GN=NT5C PE=1 SV=2 (Q8TCD5)	Q8TCD5	NT5C	23 kDa	Homo sapiens
56	Cluster of 5'-3' exoribonuclease 1 OS=Homo sapiens OX=9606 GN=XRN1 PE=1 SV=1 (Q8IZH2)	Q8IZH2	XRN1	194 kDa	Homo sapiens
57	5'-3' exoribonuclease 2 OS=Homo sapiens OX=9606 GN=XRN2 PE=1 SV=1	Q9H0D6	XRN2	109 kDa	Homo sapiens
58	Cluster of 5'-AMP-activated protein kinase catalytic subunit alpha-1 OS=Homo sapiens OX=9606 GN=PRKAA1 PE=1 SV=4 (Q13131)	Q13131	PRKAA1	64 kDa	Homo sapiens
59	5'-AMP-activated protein kinase subunit beta-1 OS=Homo sapiens OX=9606 GN=PRKAB1 PE=1 SV=4	Q9Y478	PRKAB1	30 kDa	Homo sapiens
60	5'-AMP-activated protein kinase subunit beta-2 OS=Homo sapiens OX=9606 GN=PRKAB2 PE=1 SV=1	O43741	PRKAB2	30 kDa	Homo sapiens
61	Cluster of 5'-AMP-activated protein kinase subunit gamma-1 OS=Homo sapiens OX=9606 GN=PRKAG1 PE=1 SV=1 (F8VYY9)	F8VYY9	PRKAG1	32 kDa	Homo sapiens
62	Cluster of 5'-AMP-activated protein kinase subunit gamma-2 OS=Homo sapiens OX=9606 GN=PRKAG2 PE=1 SV=1 (Q9UGJ0)	Q9UGJ0	PRKAG2	63 kDa	Homo sapiens
63	Cluster of 5'-nucleotidase OS=Homo sapiens OX=9606 GN=NT5E PE=1 SV=1 (P21589)	P21589	NT5E	63 kDa	Homo sapiens
64	Cluster of 5'-nucleotidase domain-containing protein 1 OS=Homo sapiens OX=9606 GN=NT5DC1 PE=1 SV=1 (Q5TFE4)	Q5TFE4	NT5DC1	52 kDa	Homo sapiens
65	5'-nucleotidase domain-containing protein 2 OS=Homo sapiens OX=9606 GN=NT5DC2 PE=1 SV=1	Q9H857	NT5DC2	61 kDa	Homo sapiens
66	5'-nucleotidase domain-containing protein 3 OS=Homo sapiens OX=9606 GN=NT5DC3 PE=1 SV=1	Q86UY8	NT5DC3	63 kDa	Homo sapiens
67	5-azacytidine-induced protein 2 OS=Homo sapiens OX=9606 GN=AZI2 PE=1 SV=1	Q9H6S1	AZI2	45 kDa	Homo sapiens
68	Cluster of 5-demethoxyubiquinone hydroxylase, mitochondrial OS=Homo sapiens OX=9606 GN=COQ7 PE=1 SV=3 (Q99807)	Q99807	COQ7	24 kDa	Homo sapiens
69	Cluster of 5-formyltetrahydrofolate cyclo-ligase OS=Homo sapiens OX=9606 GN=MTHFS PE=1 SV=1 (A0A0U1RQM3)	A0A0U1RQM3	MTHFS	26 kDa	Homo sapiens
70	Cluster of 5-oxoprolinase OS=Homo sapiens OX=9606 GN=OPLAH PE=1 SV=3 (O14841)	O14841	OPLAH	137 kDa	Homo sapiens
71	Cluster of 5-phosphohydroxy-L-lysine phospho-lyase OS=Homo sapiens OX=9606 GN=PHYKPL PE=1 SV=1 (Q8IUZ5)	Q8IUZ5	PHYKPL	50 kDa	Homo sapiens
72	Cluster of 6-phosphofructo-2-kinase/fructose-2,6-bisphosphatase 2 OS=Homo sapiens OX=9606 GN=PFKFB2 PE=1 SV=2 (O60825)	O60825	PFKFB2	58 kDa	Homo sapiens
73	Cluster of 6-phosphogluconate dehydrogenase, decarboxylating OS=Homo sapiens OX=9606 GN=PGD PE=1 SV=3 (P52209)	P52209	PGD	53 kDa	Homo sapiens
74	Cluster of 6-phosphogluconolactonase OS=Homo sapiens OX=9606 GN=PGLS PE=1 SV=2 (O95336)	O95336	PGLS	28 kDa	Homo sapiens
75	Cluster of 6-pyruvoyl tetrahydrobiopterin synthase OS=Homo sapiens OX=9606 GN=PTS PE=1 SV=1 (Q03393)	Q03393	PTS	16 kDa	Homo sapiens
76	7,8-dihydro-8-oxoguanine triphosphatase OS=Homo sapiens OX=9606 GN=NUDT1 PE=1 SV=3	P36639	NUDT1	23 kDa	Homo sapiens
77	Cluster of 7-dehydrocholesterol reductase OS=Homo sapiens OX=9606 GN=DHCR7 PE=1 SV=1 (Q9UBM7)	Q9UBM7	DHCR7	54 kDa	Homo sapiens
78	Cluster of 7-methylguanosine phosphate-specific 5'-nucleotidase OS=Homo sapiens OX=9606 GN=NT5C3B PE=1 SV=4 (Q969T7)	Q969T7	NT5C3B	34 kDa	Homo sapiens
79	7SK snRNA methylphosphate capping enzyme OS=Homo sapiens OX=9606 GN=MEPCE PE=1 SV=1	Q7L2J0	MEPCE	74 kDa	Homo sapiens
80	8-oxo-dGDP phosphatase NUDT18 OS=Homo sapiens OX=9606 GN=NUDT18 PE=1 SV=3	Q6ZVK8	NUDT18	36 kDa	Homo sapiens
81	10 kDa heat shock protein, mitochondrial OS=Homo sapiens OX=9606 GN=HSPE1 PE=1 SV=2	P61604	HSPE1	11 kDa	Homo sapiens
82	14 kDa phosphohistidine phosphatase OS=Homo sapiens OX=9606 GN=PHPT1 PE=1 SV=1	Q9NRX4	PHPT1	14 kDa	Homo sapiens
83	Cluster of 14-3-3 protein epsilon OS=Homo sapiens OX=9606 GN=YWHAE PE=1 SV=1 (P62258)	P62258	YWHAE	29 kDa	Homo sapiens
84	26S proteasome non-ATPase regulatory subunit 1 OS=Homo sapiens OX=9606 GN=PSMD1 PE=1 SV=2	Q99460	PSMD1	106 kDa	Homo sapiens
85	Cluster of 26S proteasome non-ATPase regulatory subunit 2 OS=Homo sapiens OX=9606 GN=PSMD2 PE=1 SV=3 (Q13200)	Q13200	PSMD2	100 kDa	Homo sapiens
86	Cluster of 26S proteasome non-ATPase regulatory subunit 3 OS=Homo sapiens OX=9606 GN=PSMD3 PE=1 SV=2 (O43242)	O43242	PSMD3	61 kDa	Homo sapiens
87	Cluster of 26S proteasome non-ATPase regulatory subunit 4 OS=Homo sapiens OX=9606 GN=PSMD4 PE=1 SV=1 (P55036)	P55036	PSMD4	41 kDa	Homo sapiens
88	26S proteasome non-ATPase regulatory subunit 5 OS=Homo sapiens OX=9606 GN=PSMD5 PE=1 SV=3	Q16401	PSMD5	56 kDa	Homo sapiens
89	Cluster of 26S proteasome non-ATPase regulatory subunit 6 OS=Homo sapiens OX=9606 GN=PSMD6 PE=1 SV=1 (Q15008)	Q15008	PSMD6	46 kDa	Homo sapiens
90	Cluster of 26S proteasome non-ATPase regulatory subunit 7 OS=Homo sapiens OX=9606 GN=PSMD7 PE=1 SV=2 (P51665)	P51665	PSMD7	37 kDa	Homo sapiens
91	Cluster of 26S proteasome non-ATPase regulatory subunit 8 OS=Homo sapiens OX=9606 GN=PSMD8 PE=1 SV=1 (R4GMR5)	R4GMR5	PSMD8	33 kDa	Homo sapiens
92	Cluster of 26S proteasome non-ATPase regulatory subunit 9 OS=Homo sapiens OX=9606 GN=PSMD9 PE=1 SV=1 (J3KN29)	J3KN29	PSMD9	25 kDa	Homo sapiens
93	Cluster of 26S proteasome non-ATPase regulatory subunit 10 OS=Homo sapiens OX=9606 GN=PSMD10 PE=1 SV=1 (O75832)	O75832	PSMD10	24 kDa	Homo sapiens
94	26S proteasome non-ATPase regulatory subunit 11 OS=Homo sapiens OX=9606 GN=PSMD11 PE=1 SV=3	O00231	PSMD11	47 kDa	Homo sapiens
95	Cluster of 26S proteasome non-ATPase regulatory subunit 12 OS=Homo sapiens OX=9606 GN=PSMD12 PE=1 SV=3 (O00232)	O00232	PSMD12	53 kDa	Homo sapiens
96	Cluster of 26S proteasome non-ATPase regulatory subunit 13 OS=Homo sapiens OX=9606 GN=PSMD13 PE=1 SV=2 (Q9UNM6)	Q9UNM6	PSMD13	43 kDa	Homo sapiens
97	Cluster of 26S proteasome non-ATPase regulatory subunit 14 OS=Homo sapiens OX=9606 GN=PSMD14 PE=1 SV=1 (O00487)	O00487	PSMD14	35 kDa	Homo sapiens
98	26S proteasome regulatory subunit 4 OS=Homo sapiens OX=9606 GN=PSMC1 PE=1 SV=1	P62191	PSMC1	49 kDa	Homo sapiens
99	Cluster of 26S proteasome regulatory subunit 6A OS=Homo sapiens OX=9606 GN=PSMC3 PE=1 SV=3 (P17980)	P17980	PSMC3	49 kDa	Homo sapiens
100	26S proteasome regulatory subunit 6B OS=Homo sapiens OX=9606 GN=PSMC4 PE=1 SV=2	P43686	PSMC4	47 kDa	Homo sapiens
101	26S proteasome regulatory subunit 7 OS=Homo sapiens OX=9606 GN=PSMC2 PE=1 SV=3	P35998	PSMC2	49 kDa	Homo sapiens
102	Cluster of 26S proteasome regulatory subunit 8 OS=Homo sapiens OX=9606 GN=PSMC5 PE=1 SV=1 (P62195)	P62195	PSMC5	46 kDa	Homo sapiens
103	Cluster of 26S proteasome regulatory subunit 10B OS=Homo sapiens OX=9606 GN=PSMC6 PE=1 SV=1 (A0A087X2I1)	A0A087X2I1	PSMC6	46 kDa	Homo sapiens
104	28 kDa heat- and acid-stable phosphoprotein OS=Homo sapiens OX=9606 GN=PDAP1 PE=1 SV=1	Q13442	PDAP1	21 kDa	Homo sapiens
105	Cluster of 28S ribosomal protein S2, mitochondrial OS=Homo sapiens OX=9606 GN=MRPS2 PE=1 SV=1 (Q9Y399)	Q9Y399	MRPS2	33 kDa	Homo sapiens
106	28S ribosomal protein S5, mitochondrial OS=Homo sapiens OX=9606 GN=MRPS5 PE=1 SV=2	P82675	MRPS5	48 kDa	Homo sapiens
107	28S ribosomal protein S6, mitochondrial OS=Homo sapiens OX=9606 GN=MRPS6 PE=1 SV=3	P82932	MRPS6	14 kDa	Homo sapiens
108	28S ribosomal protein S7, mitochondrial OS=Homo sapiens OX=9606 GN=MRPS7 PE=1 SV=2	Q9Y2R9	MRPS7	28 kDa	Homo sapiens
109	28S ribosomal protein S9, mitochondrial OS=Homo sapiens OX=9606 GN=MRPS9 PE=1 SV=2	P82933	MRPS9	46 kDa	Homo sapiens
110	28S ribosomal protein S10, mitochondrial OS=Homo sapiens OX=9606 GN=MRPS10 PE=1 SV=2	P82664	MRPS10	23 kDa	Homo sapiens
111	Cluster of 28S ribosomal protein S11, mitochondrial OS=Homo sapiens OX=9606 GN=MRPS11 PE=1 SV=2 (P82912)	P82912	MRPS11	21 kDa	Homo sapiens
112	28S ribosomal protein S12, mitochondrial OS=Homo sapiens OX=9606 GN=MRPS12 PE=1 SV=1	O15235	MRPS12	15 kDa	Homo sapiens
113	28S ribosomal protein S14, mitochondrial OS=Homo sapiens OX=9606 GN=MRPS14 PE=1 SV=1	O60783	MRPS14	15 kDa	Homo sapiens
114	28S ribosomal protein S15, mitochondrial OS=Homo sapiens OX=9606 GN=MRPS15 PE=1 SV=1	P82914	MRPS15	30 kDa	Homo sapiens
115	Cluster of 28S ribosomal protein S16, mitochondrial OS=Homo sapiens OX=9606 GN=MRPS16 PE=1 SV=1 (Q9Y3D3)	Q9Y3D3	MRPS16	15 kDa	Homo sapiens
116	28S ribosomal protein S18b, mitochondrial OS=Homo sapiens OX=9606 GN=MRPS18B PE=1 SV=1	Q9Y676	MRPS18B	29 kDa	Homo sapiens
117	28S ribosomal protein S18c, mitochondrial OS=Homo sapiens OX=9606 GN=MRPS18C PE=1 SV=1	Q9Y3D5	MRPS18C	16 kDa	Homo sapiens
118	28S ribosomal protein S21, mitochondrial OS=Homo sapiens OX=9606 GN=MRPS21 PE=1 SV=3	P82921	MRPS21	11 kDa	Homo sapiens
119	Cluster of 28S ribosomal protein S22, mitochondrial OS=Homo sapiens OX=9606 GN=MRPS22 PE=1 SV=1 (P82650)	P82650	MRPS22	41 kDa	Homo sapiens
120	28S ribosomal protein S23, mitochondrial OS=Homo sapiens OX=9606 GN=MRPS23 PE=1 SV=2	Q9Y3D9	MRPS23	22 kDa	Homo sapiens
121	28S ribosomal protein S25, mitochondrial OS=Homo sapiens OX=9606 GN=MRPS25 PE=1 SV=1	P82663	MRPS25	20 kDa	Homo sapiens
122	28S ribosomal protein S26, mitochondrial OS=Homo sapiens OX=9606 GN=MRPS26 PE=1 SV=1	Q9BYN8	MRPS26	24 kDa	Homo sapiens
123	28S ribosomal protein S27, mitochondrial OS=Homo sapiens OX=9606 GN=MRPS27 PE=1 SV=3	Q92552	MRPS27	48 kDa	Homo sapiens
124	Cluster of 28S ribosomal protein S28, mitochondrial OS=Homo sapiens OX=9606 GN=MRPS28 PE=1 SV=1 (E5RFH3)	E5RFH3	MRPS28	14 kDa	Homo sapiens
125	Cluster of 28S ribosomal protein S28, mitochondrial OS=Homo sapiens OX=9606 GN=MRPS28 PE=1 SV=1 (E5RFT8)	E5RFT8	MRPS28	9 kDa	Homo sapiens
126	Cluster of 28S ribosomal protein S29, mitochondrial OS=Homo sapiens OX=9606 GN=DAP3 PE=1 SV=1 (P51398)	P51398	DAP3	46 kDa	Homo sapiens
127	28S ribosomal protein S31, mitochondrial OS=Homo sapiens OX=9606 GN=MRPS31 PE=1 SV=3	Q92665	MRPS31	45 kDa	Homo sapiens
128	28S ribosomal protein S33, mitochondrial OS=Homo sapiens OX=9606 GN=MRPS33 PE=1 SV=1	Q9Y291	MRPS33	13 kDa	Homo sapiens
129	28S ribosomal protein S34, mitochondrial OS=Homo sapiens OX=9606 GN=MRPS34 PE=1 SV=2	C9JJ19	MRPS34	26 kDa	Homo sapiens
130	28S ribosomal protein S35, mitochondrial OS=Homo sapiens OX=9606 GN=MRPS35 PE=1 SV=1	P82673	MRPS35	37 kDa	Homo sapiens
131	28S ribosomal protein S36, mitochondrial OS=Homo sapiens OX=9606 GN=MRPS36 PE=1 SV=2	P82909	MRPS36	11 kDa	Homo sapiens
132	39S ribosomal protein L1, mitochondrial OS=Homo sapiens OX=9606 GN=MRPL1 PE=1 SV=2	Q9BYD6	MRPL1	37 kDa	Homo sapiens
133	Cluster of 39S ribosomal protein L2, mitochondrial OS=Homo sapiens OX=9606 GN=MRPL2 PE=1 SV=2 (Q5T653)	Q5T653	MRPL2	33 kDa	Homo sapiens
134	Cluster of 39S ribosomal protein L3, mitochondrial OS=Homo sapiens OX=9606 GN=MRPL3 PE=1 SV=1 (E7ETU7)	E7ETU7	MRPL3	42 kDa	Homo sapiens
135	Cluster of 39S ribosomal protein L4, mitochondrial (Fragment) OS=Homo sapiens OX=9606 GN=MRPL4 PE=1 SV=1 (K7ES61)	K7ES61	MRPL4	34 kDa	Homo sapiens
136	39S ribosomal protein L9, mitochondrial OS=Homo sapiens OX=9606 GN=MRPL9 PE=1 SV=2	Q9BYD2	MRPL9	30 kDa	Homo sapiens
137	39S ribosomal protein L10, mitochondrial OS=Homo sapiens OX=9606 GN=MRPL10 PE=1 SV=3	Q7Z7H8	MRPL10	29 kDa	Homo sapiens
138	Cluster of 39S ribosomal protein L11, mitochondrial OS=Homo sapiens OX=9606 GN=MRPL11 PE=1 SV=1 (Q9Y3B7)	Q9Y3B7	MRPL11	21 kDa	Homo sapiens
139	39S ribosomal protein L13, mitochondrial OS=Homo sapiens OX=9606 GN=MRPL13 PE=1 SV=1	Q9BYD1	MRPL13	21 kDa	Homo sapiens
140	39S ribosomal protein L14, mitochondrial OS=Homo sapiens OX=9606 GN=MRPL14 PE=1 SV=1	Q6P1L8	MRPL14	16 kDa	Homo sapiens
141	39S ribosomal protein L15, mitochondrial OS=Homo sapiens OX=9606 GN=MRPL15 PE=1 SV=1	Q9P015	MRPL15	33 kDa	Homo sapiens
142	Cluster of 39S ribosomal protein L16, mitochondrial OS=Homo sapiens OX=9606 GN=MRPL16 PE=1 SV=1 (Q9NX20)	Q9NX20	MRPL16	28 kDa	Homo sapiens
143	39S ribosomal protein L17, mitochondrial OS=Homo sapiens OX=9606 GN=MRPL17 PE=1 SV=1	Q9NRX2	MRPL17	20 kDa	Homo sapiens
144	39S ribosomal protein L18, mitochondrial OS=Homo sapiens OX=9606 GN=MRPL18 PE=1 SV=1	Q9H0U6	MRPL18	21 kDa	Homo sapiens
145	39S ribosomal protein L19, mitochondrial OS=Homo sapiens OX=9606 GN=MRPL19 PE=1 SV=2	P49406	MRPL19	34 kDa	Homo sapiens
146	39S ribosomal protein L20, mitochondrial OS=Homo sapiens OX=9606 GN=MRPL20 PE=1 SV=1	Q9BYC9	MRPL20	17 kDa	Homo sapiens
147	39S ribosomal protein L21, mitochondrial OS=Homo sapiens OX=9606 GN=MRPL21 PE=1 SV=2	Q7Z2W9	MRPL21	23 kDa	Homo sapiens
148	39S ribosomal protein L22, mitochondrial OS=Homo sapiens OX=9606 GN=MRPL22 PE=1 SV=1	J3KQY1	MRPL22	26 kDa	Homo sapiens
149	Cluster of 39S ribosomal protein L23, mitochondrial OS=Homo sapiens OX=9606 GN=MRPL23 PE=1 SV=1 (Q16540)	Q16540	MRPL23	18 kDa	Homo sapiens
150	39S ribosomal protein L24, mitochondrial OS=Homo sapiens OX=9606 GN=MRPL24 PE=1 SV=1	Q96A35	MRPL24	25 kDa	Homo sapiens
151	39S ribosomal protein L27, mitochondrial OS=Homo sapiens OX=9606 GN=MRPL27 PE=1 SV=1	Q9P0M9	MRPL27	16 kDa	Homo sapiens
152	39S ribosomal protein L28, mitochondrial OS=Homo sapiens OX=9606 GN=MRPL28 PE=1 SV=4	Q13084	MRPL28	30 kDa	Homo sapiens
153	Cluster of 39S ribosomal protein L30, mitochondrial OS=Homo sapiens OX=9606 GN=MRPL30 PE=1 SV=1 (Q8TCC3)	Q8TCC3	MRPL30	19 kDa	Homo sapiens
154	39S ribosomal protein L32, mitochondrial OS=Homo sapiens OX=9606 GN=MRPL32 PE=1 SV=1	Q9BYC8	MRPL32	21 kDa	Homo sapiens
155	39S ribosomal protein L33, mitochondrial OS=Homo sapiens OX=9606 GN=MRPL33 PE=1 SV=1	O75394	MRPL33	8 kDa	Homo sapiens
156	39S ribosomal protein L34, mitochondrial OS=Homo sapiens OX=9606 GN=MRPL34 PE=1 SV=1	M0R226	MRPL34	20 kDa	Homo sapiens
157	39S ribosomal protein L35, mitochondrial OS=Homo sapiens OX=9606 GN=MRPL35 PE=1 SV=3	Q9NZE8	MRPL35	22 kDa	Homo sapiens
158	Cluster of 39S ribosomal protein L37, mitochondrial OS=Homo sapiens OX=9606 GN=MRPL37 PE=1 SV=1 (S4R369)	S4R369	MRPL37	55 kDa	Homo sapiens
159	39S ribosomal protein L38, mitochondrial OS=Homo sapiens OX=9606 GN=MRPL38 PE=1 SV=2	Q96DV4	MRPL38	45 kDa	Homo sapiens
160	39S ribosomal protein L39, mitochondrial OS=Homo sapiens OX=9606 GN=MRPL39 PE=1 SV=3	Q9NYK5	MRPL39	39 kDa	Homo sapiens
161	39S ribosomal protein L40, mitochondrial OS=Homo sapiens OX=9606 GN=MRPL40 PE=1 SV=1	Q9NQ50	MRPL40	24 kDa	Homo sapiens
162	39S ribosomal protein L41, mitochondrial OS=Homo sapiens OX=9606 GN=MRPL41 PE=1 SV=1	Q8IXM3	MRPL41	15 kDa	Homo sapiens
163	Cluster of 39S ribosomal protein L42, mitochondrial OS=Homo sapiens OX=9606 GN=MRPL42 PE=1 SV=1 (S4R2Z7)	S4R2Z7	MRPL42	18 kDa	Homo sapiens
164	Cluster of 39S ribosomal protein L43, mitochondrial OS=Homo sapiens OX=9606 GN=MRPL43 PE=1 SV=1 (B1AL05)	B1AL05	MRPL43	21 kDa	Homo sapiens
165	39S ribosomal protein L44, mitochondrial OS=Homo sapiens OX=9606 GN=MRPL44 PE=1 SV=1	Q9H9J2	MRPL44	38 kDa	Homo sapiens
166	39S ribosomal protein L45, mitochondrial OS=Homo sapiens OX=9606 GN=MRPL45 PE=1 SV=1	A0A087X2D5 (+1)	MRPL45	35 kDa	Homo sapiens
167	Cluster of 39S ribosomal protein L46, mitochondrial OS=Homo sapiens OX=9606 GN=MRPL46 PE=1 SV=1 (Q9H2W6)	Q9H2W6	MRPL46	32 kDa	Homo sapiens
168	39S ribosomal protein L47, mitochondrial OS=Homo sapiens OX=9606 GN=MRPL47 PE=1 SV=2	Q9HD33	MRPL47	29 kDa	Homo sapiens
169	39S ribosomal protein L48, mitochondrial OS=Homo sapiens OX=9606 GN=MRPL48 PE=1 SV=1	F5H702 (+1)	MRPL48	13 kDa	Homo sapiens
170	Cluster of 39S ribosomal protein L49, mitochondrial OS=Homo sapiens OX=9606 GN=MRPL49 PE=1 SV=1 (Q13405)	Q13405	MRPL49	19 kDa	Homo sapiens
171	39S ribosomal protein L50, mitochondrial OS=Homo sapiens OX=9606 GN=MRPL50 PE=1 SV=2	Q8N5N7	MRPL50	18 kDa	Homo sapiens
172	Cluster of 39S ribosomal protein L52, mitochondrial OS=Homo sapiens OX=9606 GN=MRPL52 PE=1 SV=2 (Q86TS9)	Q86TS9	MRPL52	14 kDa	Homo sapiens
173	Cluster of 39S ribosomal protein L53, mitochondrial OS=Homo sapiens OX=9606 GN=MRPL53 PE=1 SV=1 (Q96EL3)	Q96EL3	MRPL53	12 kDa	Homo sapiens
174	39S ribosomal protein L54, mitochondrial OS=Homo sapiens OX=9606 GN=MRPL54 PE=1 SV=1	Q6P161	MRPL54	16 kDa	Homo sapiens
175	39S ribosomal protein L55, mitochondrial OS=Homo sapiens OX=9606 GN=MRPL55 PE=1 SV=1	Q7Z7F7	MRPL55	15 kDa	Homo sapiens
176	39S ribosomal protein S30, mitochondrial OS=Homo sapiens OX=9606 GN=MRPS30 PE=1 SV=2	Q9NP92	MRPS30	50 kDa	Homo sapiens
177	Cluster of 40S ribosomal protein S2 OS=Homo sapiens OX=9606 GN=RPS2 PE=1 SV=2 (P15880)	P15880	RPS2	31 kDa	Homo sapiens
178	Cluster of 40S ribosomal protein S3 OS=Homo sapiens OX=9606 GN=RPS3 PE=1 SV=2 (P23396)	P23396	RPS3	27 kDa	Homo sapiens
179	Cluster of 40S ribosomal protein S3a OS=Homo sapiens OX=9606 GN=RPS3A PE=1 SV=2 (P61247)	P61247	RPS3A	30 kDa	Homo sapiens
180	Cluster of 40S ribosomal protein S4, X isoform OS=Homo sapiens OX=9606 GN=RPS4X PE=1 SV=2 (P62701)	P62701	RPS4X	30 kDa	Homo sapiens
181	Cluster of 40S ribosomal protein S5 (Fragment) OS=Homo sapiens OX=9606 GN=RPS5 PE=1 SV=1 (M0R0F0)	M0R0F0	RPS5	22 kDa	Homo sapiens
182	Cluster of 40S ribosomal protein S6 OS=Homo sapiens OX=9606 GN=RPS6 PE=1 SV=1 (P62753)	P62753	RPS6	29 kDa	Homo sapiens
183	Cluster of 40S ribosomal protein S7 OS=Homo sapiens OX=9606 GN=RPS7 PE=1 SV=1 (P62081)	P62081	RPS7	22 kDa	Homo sapiens
184	40S ribosomal protein S8 OS=Homo sapiens OX=9606 GN=RPS8 PE=1 SV=2	P62241	RPS8	24 kDa	Homo sapiens
185	40S ribosomal protein S9 OS=Homo sapiens OX=9606 GN=RPS9 PE=1 SV=1	A0A024R4M0	RPS9	23 kDa	Homo sapiens
186	Cluster of 40S ribosomal protein S10 OS=Homo sapiens OX=9606 GN=RPS10 PE=1 SV=1 (P46783)	P46783	RPS10	19 kDa	Homo sapiens
187	40S ribosomal protein S11 OS=Homo sapiens OX=9606 GN=RPS11 PE=1 SV=3	P62280	RPS11	18 kDa	Homo sapiens
188	40S ribosomal protein S12 OS=Homo sapiens OX=9606 GN=RPS12 PE=1 SV=3	P25398	RPS12	15 kDa	Homo sapiens
189	40S ribosomal protein S13 OS=Homo sapiens OX=9606 GN=RPS13 PE=1 SV=2	P62277	RPS13	17 kDa	Homo sapiens
190	40S ribosomal protein S14 (Fragment) OS=Homo sapiens OX=9606 GN=RPS14 PE=1 SV=1	A0A2R8Y811 (+1)	RPS14	16 kDa	Homo sapiens
191	Cluster of 40S ribosomal protein S15 OS=Homo sapiens OX=9606 GN=RPS15 PE=1 SV=1 (K7ELC2)	K7ELC2	RPS15	18 kDa	Homo sapiens
192	40S ribosomal protein S15a OS=Homo sapiens OX=9606 GN=RPS15A PE=1 SV=2	P62244	RPS15A	15 kDa	Homo sapiens
193	Cluster of 40S ribosomal protein S16 OS=Homo sapiens OX=9606 GN=RPS16 PE=1 SV=2 (P62249)	P62249	RPS16	16 kDa	Homo sapiens
194	40S ribosomal protein S18 OS=Homo sapiens OX=9606 GN=RPS18 PE=1 SV=3	P62269	RPS18	18 kDa	Homo sapiens
195	Cluster of 40S ribosomal protein S19 OS=Homo sapiens OX=9606 GN=RPS19 PE=1 SV=2 (P39019)	P39019	RPS19	16 kDa	Homo sapiens
196	40S ribosomal protein S20 OS=Homo sapiens OX=9606 GN=RPS20 PE=1 SV=1	P60866	RPS20	13 kDa	Homo sapiens
197	Cluster of 40S ribosomal protein S21 OS=Homo sapiens OX=9606 GN=RPS21 PE=1 SV=1 (P63220)	P63220	RPS21	9 kDa	Homo sapiens
198	Cluster of 40S ribosomal protein S23 OS=Homo sapiens OX=9606 GN=RPS23 PE=1 SV=3 (P62266)	P62266	RPS23	16 kDa	Homo sapiens
199	Cluster of 40S ribosomal protein S24 OS=Homo sapiens OX=9606 GN=RPS24 PE=1 SV=1 (A0A2R8YD14)	A0A2R8YD14	RPS24	19 kDa	Homo sapiens
200	40S ribosomal protein S25 OS=Homo sapiens OX=9606 GN=RPS25 PE=1 SV=1	P62851	RPS25	14 kDa	Homo sapiens
201	Cluster of 40S ribosomal protein S26 OS=Homo sapiens OX=9606 GN=RPS26 PE=1 SV=3 (P62854)	P62854	RPS26	13 kDa	Homo sapiens
202	Cluster of 40S ribosomal protein S27 OS=Homo sapiens OX=9606 GN=RPS27 PE=1 SV=3 (P42677)	P42677	RPS27	9 kDa	Homo sapiens
203	40S ribosomal protein S28 OS=Homo sapiens OX=9606 GN=RPS28 PE=1 SV=1	P62857	RPS28	8 kDa	Homo sapiens
204	Cluster of 40S ribosomal protein S30 OS=Homo sapiens OX=9606 GN=FAU PE=1 SV=1 (E9PR30)	E9PR30	FAU	11 kDa	Homo sapiens
205	40S ribosomal protein SA (Fragment) OS=Homo sapiens OX=9606 GN=RPSA PE=1 SV=8	C9J9K3 (+1)	RPSA	29 kDa	Homo sapiens
206	Cluster of 45 kDa calcium-binding protein OS=Homo sapiens OX=9606 GN=SDF4 PE=1 SV=1 (Q9BRK5)	Q9BRK5	SDF4	42 kDa	Homo sapiens
207	52 kDa repressor of the inhibitor of the protein kinase OS=Homo sapiens OX=9606 GN=THAP12 PE=1 SV=2	O43422	THAP12	88 kDa	Homo sapiens
208	Cluster of 55 kDa erythrocyte membrane protein OS=Homo sapiens OX=9606 GN=MPP1 PE=1 SV=2 (Q00013)	Q00013	MPP1	52 kDa	Homo sapiens
209	Cluster of 60 kDa SS-A/Ro ribonucleoprotein OS=Homo sapiens OX=9606 GN=TROVE2 PE=1 SV=2 (P10155)	P10155	RO60	61 kDa	Homo sapiens
210	Cluster of 60 kDa heat shock protein, mitochondrial OS=Homo sapiens OX=9606 GN=HSPD1 PE=1 SV=2 (P10809)	P10809	HSPD1	61 kDa	Homo sapiens
211	Cluster of 60S acidic ribosomal protein P0 OS=Homo sapiens OX=9606 GN=RPLP0 PE=1 SV=1 (P05388)	P05388	RPLP0	34 kDa	Homo sapiens
212	60S acidic ribosomal protein P1 OS=Homo sapiens OX=9606 GN=RPLP1 PE=1 SV=1	P05386	RPLP1	12 kDa	Homo sapiens
213	60S acidic ribosomal protein P2 OS=Homo sapiens OX=9606 GN=RPLP2 PE=1 SV=1	P05387	RPLP2	12 kDa	Homo sapiens
214	60S ribosomal export protein NMD3 OS=Homo sapiens OX=9606 GN=NMD3 PE=1 SV=1	Q96D46	NMD3	58 kDa	Homo sapiens
215	Cluster of 60S ribosomal protein L3 OS=Homo sapiens OX=9606 GN=RPL3 PE=1 SV=1 (G5E9G0)	G5E9G0	RPL3	40 kDa	Homo sapiens
216	60S ribosomal protein L4 OS=Homo sapiens OX=9606 GN=RPL4 PE=1 SV=5	P36578	RPL4	48 kDa	Homo sapiens
217	Cluster of 60S ribosomal protein L5 OS=Homo sapiens OX=9606 GN=RPL5 PE=1 SV=3 (P46777)	P46777	RPL5	34 kDa	Homo sapiens
218	60S ribosomal protein L6 OS=Homo sapiens OX=9606 GN=RPL6 PE=1 SV=3	Q02878	RPL6	33 kDa	Homo sapiens
219	60S ribosomal protein L7 OS=Homo sapiens OX=9606 GN=RPL7 PE=1 SV=1	P18124	RPL7	29 kDa	Homo sapiens
220	60S ribosomal protein L7-like 1 OS=Homo sapiens OX=9606 GN=RPL7L1 PE=1 SV=1	Q6DKI1	RPL7L1	29 kDa	Homo sapiens
221	Cluster of 60S ribosomal protein L7a OS=Homo sapiens OX=9606 GN=RPL7A PE=1 SV=2 (P62424)	P62424	RPL7A	30 kDa	Homo sapiens
222	Cluster of 60S ribosomal protein L8 OS=Homo sapiens OX=9606 GN=RPL8 PE=1 SV=2 (P62917)	P62917	RPL8	28 kDa	Homo sapiens
223	Cluster of 60S ribosomal protein L9 OS=Homo sapiens OX=9606 GN=RPL9 PE=1 SV=1 (P32969)	P32969	RPL9	22 kDa	Homo sapiens
224	Cluster of 60S ribosomal protein L10 OS=Homo sapiens OX=9606 GN=RPL10 PE=1 SV=4 (P27635)	P27635	RPL10	25 kDa	Homo sapiens
225	60S ribosomal protein L10a OS=Homo sapiens OX=9606 GN=RPL10A PE=1 SV=2	P62906	RPL10A	25 kDa	Homo sapiens
226	60S ribosomal protein L11 OS=Homo sapiens OX=9606 GN=RPL11 PE=1 SV=2	P62913	RPL11	20 kDa	Homo sapiens
227	60S ribosomal protein L12 OS=Homo sapiens OX=9606 GN=RPL12 PE=1 SV=1	P30050	RPL12	18 kDa	Homo sapiens
228	Cluster of 60S ribosomal protein L13 OS=Homo sapiens OX=9606 GN=RPL13 PE=1 SV=4 (P26373)	P26373	RPL13	24 kDa	Homo sapiens
229	Cluster of 60S ribosomal protein L13a OS=Homo sapiens OX=9606 GN=RPL13A PE=1 SV=2 (P40429)	P40429	RPL13A	24 kDa	Homo sapiens
230	60S ribosomal protein L14 OS=Homo sapiens OX=9606 GN=RPL14 PE=1 SV=4	P50914	RPL14	23 kDa	Homo sapiens
231	60S ribosomal protein L15 OS=Homo sapiens OX=9606 GN=RPL15 PE=1 SV=2	P61313	RPL15	24 kDa	Homo sapiens
232	Cluster of 60S ribosomal protein L18 (Fragment) OS=Homo sapiens OX=9606 GN=RPL18 PE=1 SV=1 (J3QQ67)	J3QQ67	RPL18	22 kDa	Homo sapiens
233	60S ribosomal protein L18a OS=Homo sapiens OX=9606 GN=RPL18A PE=1 SV=2	Q02543	RPL18A	21 kDa	Homo sapiens
234	Cluster of 60S ribosomal protein L21 OS=Homo sapiens OX=9606 GN=RPL21 PE=1 SV=2 (P46778)	P46778	RPL21	19 kDa	Homo sapiens
235	Cluster of 60S ribosomal protein L22 OS=Homo sapiens OX=9606 GN=RPL22 PE=1 SV=2 (P35268)	P35268	RPL22	15 kDa	Homo sapiens
236	60S ribosomal protein L22-like 1 OS=Homo sapiens OX=9606 GN=RPL22L1 PE=1 SV=1	C9JYQ9 (+2)	RPL22L1	14 kDa	Homo sapiens
237	Cluster of 60S ribosomal protein L23 OS=Homo sapiens OX=9606 GN=RPL23 PE=1 SV=1 (P62829)	P62829	RPL23	15 kDa	Homo sapiens
238	Cluster of 60S ribosomal protein L23a OS=Homo sapiens OX=9606 GN=RPL23A PE=1 SV=1 (P62750)	P62750	RPL23A	18 kDa	Homo sapiens
239	Cluster of 60S ribosomal protein L24 OS=Homo sapiens OX=9606 GN=RPL24 PE=1 SV=1 (P83731)	P83731	RPL24	18 kDa	Homo sapiens
240	Cluster of 60S ribosomal protein L26 OS=Homo sapiens OX=9606 GN=RPL26 PE=1 SV=1 (P61254)	P61254	RPL26	17 kDa	Homo sapiens
241	Cluster of 60S ribosomal protein L27 OS=Homo sapiens OX=9606 GN=RPL27 PE=1 SV=2 (P61353)	P61353	RPL27	16 kDa	Homo sapiens
242	60S ribosomal protein L27a OS=Homo sapiens OX=9606 GN=RPL27A PE=1 SV=2	P46776	RPL27A	17 kDa	Homo sapiens
243	Cluster of 60S ribosomal protein L28 OS=Homo sapiens OX=9606 GN=RPL28 PE=1 SV=3 (P46779)	P46779	RPL28	16 kDa	Homo sapiens
244	60S ribosomal protein L29 OS=Homo sapiens OX=9606 GN=RPL29 PE=1 SV=2	P47914	RPL29	18 kDa	Homo sapiens
245	Cluster of 60S ribosomal protein L30 OS=Homo sapiens OX=9606 GN=RPL30 PE=1 SV=2 (P62888)	P62888	RPL30	13 kDa	Homo sapiens
246	60S ribosomal protein L31 OS=Homo sapiens OX=9606 GN=RPL31 PE=1 SV=1	P62899	RPL31	14 kDa	Homo sapiens
247	60S ribosomal protein L32 (Fragment) OS=Homo sapiens OX=9606 GN=RPL32 PE=1 SV=1	D3YTB1 (+2)	RPL32	16 kDa	Homo sapiens
248	60S ribosomal protein L34 OS=Homo sapiens OX=9606 GN=RPL34 PE=1 SV=3	P49207	RPL34	13 kDa	Homo sapiens
249	Cluster of 60S ribosomal protein L35 OS=Homo sapiens OX=9606 GN=RPL35 PE=1 SV=2 (P42766)	P42766	RPL35	15 kDa	Homo sapiens
250	60S ribosomal protein L35a OS=Homo sapiens OX=9606 GN=RPL35A PE=1 SV=2	P18077	RPL35A	13 kDa	Homo sapiens
251	Cluster of 60S ribosomal protein L36 OS=Homo sapiens OX=9606 GN=RPL36 PE=1 SV=3 (Q9Y3U8)	Q9Y3U8	RPL36	12 kDa	Homo sapiens
252	Cluster of 60S ribosomal protein L36a OS=Homo sapiens OX=9606 GN=RPL36A PE=1 SV=1 (J3KQN4)	J3KQN4	RPL36A	16 kDa	Homo sapiens
253	Cluster of 60S ribosomal protein L37a OS=Homo sapiens OX=9606 GN=RPL37A PE=1 SV=2 (P61513)	P61513	RPL37A	10 kDa	Homo sapiens
254	60S ribosomal protein L38 OS=Homo sapiens OX=9606 GN=RPL38 PE=1 SV=2	P63173	RPL38	8 kDa	Homo sapiens
255	60S ribosomal protein L39 OS=Homo sapiens OX=9606 GN=RPL39 PE=1 SV=2	P62891 (+1)	RPL39	6 kDa	Homo sapiens
256	Cluster of 60S ribosome subunit biogenesis protein NIP7 homolog OS=Homo sapiens OX=9606 GN=NIP7 PE=1 SV=1 (Q9Y221)	Q9Y221	NIP7	20 kDa	Homo sapiens
257	Cluster of 72 kDa type IV collagenase OS=Homo sapiens OX=9606 GN=MMP2 PE=1 SV=2 (P08253)	P08253	MMP2	74 kDa	Homo sapiens
258	Cluster of 116 kDa U5 small nuclear ribonucleoprotein component OS=Homo sapiens OX=9606 GN=EFTUD2 PE=1 SV=1 (Q15029)	Q15029	EFTUD2	109 kDa	Homo sapiens
259	Cluster of 182 kDa tankyrase-1-binding protein OS=Homo sapiens OX=9606 GN=TNKS1BP1 PE=1 SV=4 (Q9C0C2)	Q9C0C2	TNKS1BP1	182 kDa	Homo sapiens
260	A disintegrin and metalloproteinase with thrombospondin motifs 1 OS=Homo sapiens OX=9606 GN=ADAMTS1 PE=1 SV=4	Q9UHI8	ADAMTS1	105 kDa	Homo sapiens
261	A disintegrin and metalloproteinase with thrombospondin motifs 5 OS=Homo sapiens OX=9606 GN=ADAMTS5 PE=1 SV=2	Q9UNA0	ADAMTS5	102 kDa	Homo sapiens
262	A disintegrin and metalloproteinase with thrombospondin motifs 7 OS=Homo sapiens OX=9606 GN=ADAMTS7 PE=1 SV=2	Q9UKP4	ADAMTS7	184 kDa	Homo sapiens
263	A disintegrin and metalloproteinase with thrombospondin motifs 12 OS=Homo sapiens OX=9606 GN=ADAMTS12 PE=1 SV=2	P58397	ADAMTS12	178 kDa	Homo sapiens
264	Cluster of A-kinase anchor protein 2 OS=Homo sapiens OX=9606 GN=AKAP2 PE=1 SV=3 (Q9Y2D5)	Q9Y2D5	AKAP2	95 kDa	Homo sapiens
265	A-kinase anchor protein 8 OS=Homo sapiens OX=9606 GN=AKAP8 PE=1 SV=1	O43823	AKAP8	76 kDa	Homo sapiens
266	Cluster of A-kinase anchor protein 8-like OS=Homo sapiens OX=9606 GN=AKAP8L PE=1 SV=4 (Q9ULX6)	Q9ULX6	AKAP8L	72 kDa	Homo sapiens
267	Cluster of A-kinase anchor protein 9 OS=Homo sapiens OX=9606 GN=AKAP9 PE=1 SV=4 (Q99996)	Q99996	AKAP9	453 kDa	Homo sapiens
268	A-kinase anchor protein 10, mitochondrial OS=Homo sapiens OX=9606 GN=AKAP10 PE=1 SV=2	O43572	AKAP10	74 kDa	Homo sapiens
269	A-kinase anchor protein 11 OS=Homo sapiens OX=9606 GN=AKAP11 PE=1 SV=1	Q9UKA4	AKAP11	211 kDa	Homo sapiens
270	A-kinase anchor protein 12 OS=Homo sapiens OX=9606 GN=AKAP12 PE=1 SV=4	Q02952	AKAP12	191 kDa	Homo sapiens
271	Cluster of A-kinase anchor protein 13 OS=Homo sapiens OX=9606 GN=AKAP13 PE=1 SV=2 (Q12802)	Q12802	AKAP13	308 kDa	Homo sapiens
272	Cluster of A-kinase anchor protein 17A OS=Homo sapiens OX=9606 GN=AKAP17A PE=1 SV=2 (Q02040)	Q02040	AKAP17A	81 kDa	Homo sapiens
273	Cluster of ABHD14A-ACY1 readthrough OS=Homo sapiens OX=9606 GN=ABHD14A-ACY1 PE=4 SV=1 (C9JMV9)	C9JMV9	ABHD14A	56 kDa	Homo sapiens
274	ADAMTS-like protein 3 OS=Homo sapiens OX=9606 GN=ADAMTSL3 PE=1 SV=4	P82987	ADAMTSL3	189 kDa	Homo sapiens
275	ADP-dependent glucokinase OS=Homo sapiens OX=9606 GN=ADPGK PE=1 SV=1	Q9BRR6	ADPGK	54 kDa	Homo sapiens
276	Cluster of ADP-ribose pyrophosphatase, mitochondrial OS=Homo sapiens OX=9606 GN=NUDT9 PE=1 SV=1 (Q9BW91)	Q9BW91	NUDT9	39 kDa	Homo sapiens
277	Cluster of ADP-ribosyl cyclase/cyclic ADP-ribose hydrolase 2 OS=Homo sapiens OX=9606 GN=BST1 PE=1 SV=1 (A6NC48)	A6NC48	BST1	37 kDa	Homo sapiens
278	Cluster of ADP-ribosylation factor 1 OS=Homo sapiens OX=9606 GN=ARF1 PE=1 SV=2 (P84077)	P84077	ARF1	21 kDa	Homo sapiens
279	ADP-ribosylation factor 6 OS=Homo sapiens OX=9606 GN=ARF6 PE=1 SV=2	P62330	ARF6	20 kDa	Homo sapiens
280	Cluster of ADP-ribosylation factor GTPase-activating protein 1 OS=Homo sapiens OX=9606 GN=ARFGAP1 PE=1 SV=2 (Q8N6T3)	Q8N6T3	ARFGAP1	45 kDa	Homo sapiens
281	Cluster of ADP-ribosylation factor GTPase-activating protein 2 OS=Homo sapiens OX=9606 GN=ARFGAP2 PE=1 SV=1 (Q8N6H7)	Q8N6H7	ARFGAP2	57 kDa	Homo sapiens
282	Cluster of ADP-ribosylation factor GTPase-activating protein 3 OS=Homo sapiens OX=9606 GN=ARFGAP3 PE=1 SV=1 (Q9NP61)	Q9NP61	ARFGAP3	57 kDa	Homo sapiens
283	Cluster of ADP-ribosylation factor-binding protein GGA1 OS=Homo sapiens OX=9606 GN=GGA1 PE=1 SV=1 (Q9UJY5)	Q9UJY5	GGA1	70 kDa	Homo sapiens
284	ADP-ribosylation factor-binding protein GGA2 OS=Homo sapiens OX=9606 GN=GGA2 PE=1 SV=3	Q9UJY4	GGA2	67 kDa	Homo sapiens
285	ADP-ribosylation factor-binding protein GGA3 OS=Homo sapiens OX=9606 GN=GGA3 PE=1 SV=1	Q9NZ52	GGA3	78 kDa	Homo sapiens
286	Cluster of ADP-ribosylation factor-like protein 1 OS=Homo sapiens OX=9606 GN=ARL1 PE=1 SV=1 (F8VYN9)	F8VYN9	ARL1	22 kDa	Homo sapiens
287	ADP-ribosylation factor-like protein 1 OS=Homo sapiens OX=9606 GN=ARL1 PE=1 SV=1	F8W1Z8	ARL1	6 kDa	Homo sapiens
288	ADP-ribosylation factor-like protein 2 OS=Homo sapiens OX=9606 GN=ARL2 PE=1 SV=4	P36404	ARL2	21 kDa	Homo sapiens
289	Cluster of ADP-ribosylation factor-like protein 2-binding protein OS=Homo sapiens OX=9606 GN=ARL2BP PE=1 SV=1 (Q9Y2Y0)	Q9Y2Y0	ARL2BP	19 kDa	Homo sapiens
290	ADP-ribosylation factor-like protein 3 OS=Homo sapiens OX=9606 GN=ARL3 PE=1 SV=2	P36405	ARL3	20 kDa	Homo sapiens
291	ADP-ribosylation factor-like protein 4C OS=Homo sapiens OX=9606 GN=ARL4C PE=1 SV=1	P56559	ARL4C	21 kDa	Homo sapiens
292	ADP-ribosylation factor-like protein 5B OS=Homo sapiens OX=9606 GN=ARL5B PE=1 SV=1	Q96KC2	ARL5B	20 kDa	Homo sapiens
293	Cluster of ADP-ribosylation factor-like protein 6 OS=Homo sapiens OX=9606 GN=ARL6 PE=1 SV=1 (Q9H0F7)	Q9H0F7	ARL6	21 kDa	Homo sapiens
294	ADP-ribosylation factor-like protein 6-interacting protein 1 OS=Homo sapiens OX=9606 GN=ARL6IP1 PE=1 SV=2	Q15041	ARL6IP1	23 kDa	Homo sapiens
295	Cluster of ADP-ribosylation factor-like protein 6-interacting protein 4 OS=Homo sapiens OX=9606 GN=ARL6IP4 PE=1 SV=1 (F8WCT1)	F8WCT1	ARL6IP4	26 kDa	Homo sapiens
296	Cluster of ADP-ribosylation factor-like protein 8A OS=Homo sapiens OX=9606 GN=ARL8A PE=1 SV=1 (Q96BM9)	Q96BM9	ARL8A	21 kDa	Homo sapiens
297	ADP-ribosylation factor-like protein 8B OS=Homo sapiens OX=9606 GN=ARL8B PE=1 SV=1	Q9NVJ2	ARL8B	22 kDa	Homo sapiens
298	ADP-ribosylation factor-like protein 15 OS=Homo sapiens OX=9606 GN=ARL15 PE=1 SV=1	A0A087WUW9 (+2)	ARL15	23 kDa	Homo sapiens
299	ADP-ribosylation factor-related protein 1 OS=Homo sapiens OX=9606 GN=ARFRP1 PE=1 SV=1	Q13795	ARFRP1	23 kDa	Homo sapiens
300	Cluster of ADP-sugar pyrophosphatase OS=Homo sapiens OX=9606 GN=NUDT5 PE=1 SV=1 (A6NFX8)	A6NFX8	NUDT5	26 kDa	Homo sapiens
301	Cluster of ADP/ATP translocase 3 OS=Homo sapiens OX=9606 GN=SLC25A6 PE=1 SV=4 (P12236)	P12236	SLC25A6	33 kDa	Homo sapiens
302	AF4/FMR2 family member 4 OS=Homo sapiens OX=9606 GN=AFF4 PE=1 SV=1	Q9UHB7	AFF4	127 kDa	Homo sapiens
303	Cluster of AFG1-like ATPase OS=Homo sapiens OX=9606 GN=AFG1L PE=1 SV=2 (Q8WV93)	Q8WV93	AFG1L	55 kDa	Homo sapiens
304	AFG3-like protein 2 OS=Homo sapiens OX=9606 GN=AFG3L2 PE=1 SV=2	Q9Y4W6	AFG3L2	89 kDa	Homo sapiens
305	Cluster of AH receptor-interacting protein OS=Homo sapiens OX=9606 GN=AIP PE=1 SV=2 (O00170)	O00170	AIP	38 kDa	Homo sapiens
306	AKT-interacting protein OS=Homo sapiens OX=9606 GN=AKTIP PE=1 SV=1	Q9H8T0	AKTIP	33 kDa	Homo sapiens
307	AMMECR1-like protein OS=Homo sapiens OX=9606 GN=AMMECR1L PE=1 SV=1	Q6DCA0	AMMECR1L	34 kDa	Homo sapiens
308	Cluster of AMP deaminase 2 OS=Homo sapiens OX=9606 GN=AMPD2 PE=1 SV=2 (Q01433)	Q01433	AMPD2	101 kDa	Homo sapiens
309	Cluster of AMP deaminase 3 OS=Homo sapiens OX=9606 GN=AMPD3 PE=1 SV=1 (Q01432)	Q01432	AMPD3	89 kDa	Homo sapiens
310	AMSH-like protease OS=Homo sapiens OX=9606 GN=STAMBPL1 PE=1 SV=2	Q96FJ0	STAMBPL1	50 kDa	Homo sapiens
311	Cluster of AN1-type zinc finger protein 1 OS=Homo sapiens OX=9606 GN=ZFAND1 PE=1 SV=1 (Q8TCF1)	Q8TCF1	ZFAND1	31 kDa	Homo sapiens
312	AN1-type zinc finger protein 2B OS=Homo sapiens OX=9606 GN=ZFAND2B PE=1 SV=1	Q8WV99	ZFAND2B	28 kDa	Homo sapiens
313	Cluster of AN1-type zinc finger protein 3 OS=Homo sapiens OX=9606 GN=ZFAND3 PE=1 SV=1 (E2QRF5)	E2QRF5	ZFAND3	23 kDa	Homo sapiens
314	Cluster of AN1-type zinc finger protein 6 OS=Homo sapiens OX=9606 GN=ZFAND6 PE=1 SV=2 (Q6FIF0)	Q6FIF0	ZFAND6	23 kDa	Homo sapiens
315	Cluster of AP2-associated protein kinase 1 (Fragment) OS=Homo sapiens OX=9606 GN=AAK1 PE=1 SV=1 (A0A096LP25)	A0A096LP25	AAK1	54 kDa	Homo sapiens
316	AP2-associated protein kinase 1 OS=Homo sapiens OX=9606 GN=AAK1 PE=1 SV=3	Q2M2I8	AAK1	104 kDa	Homo sapiens
317	AP complex subunit sigma OS=Homo sapiens OX=9606 GN=AP1S1 PE=1 SV=1	A0A2R8YGH5 (+1)	AP1S1	19 kDa	Homo sapiens
318	Cluster of AP complex subunit sigma OS=Homo sapiens OX=9606 GN=AP2S1 PE=1 SV=1 (X6R390)	X6R390	AP2S1	18 kDa	Homo sapiens
319	Cluster of AP-1 complex subunit gamma-1 OS=Homo sapiens OX=9606 GN=AP1G1 PE=1 SV=5 (O43747)	O43747	AP1G1	91 kDa	Homo sapiens
320	Cluster of AP-1 complex subunit gamma-like 2 OS=Homo sapiens OX=9606 GN=AP1G2 PE=1 SV=1 (O75843)	O75843	AP1G2	87 kDa	Homo sapiens
321	Cluster of AP-1 complex subunit mu-1 OS=Homo sapiens OX=9606 GN=AP1M1 PE=1 SV=3 (Q9BXS5)	Q9BXS5	AP1M1	49 kDa	Homo sapiens
322	AP-1 complex subunit sigma-2 OS=Homo sapiens OX=9606 GN=AP1S2 PE=1 SV=1	P56377	AP1S2	19 kDa	Homo sapiens
323	Cluster of AP-2 complex subunit alpha-1 OS=Homo sapiens OX=9606 GN=AP2A1 PE=1 SV=3 (O95782)	O95782	AP2A1	108 kDa	Homo sapiens
324	Cluster of AP-2 complex subunit beta OS=Homo sapiens OX=9606 GN=AP2B1 PE=1 SV=1 (P63010)	P63010	AP2B1	105 kDa	Homo sapiens
325	Cluster of AP-2 complex subunit mu OS=Homo sapiens OX=9606 GN=AP2M1 PE=1 SV=1 (E9PFW3)	E9PFW3	AP2M1	52 kDa	Homo sapiens
326	Cluster of AP-3 complex subunit beta-1 OS=Homo sapiens OX=9606 GN=AP3B1 PE=1 SV=3 (O00203)	O00203	AP3B1	121 kDa	Homo sapiens
327	Cluster of AP-3 complex subunit delta-1 OS=Homo sapiens OX=9606 GN=AP3D1 PE=1 SV=1 (O14617)	O14617	AP3D1	130 kDa	Homo sapiens
328	Cluster of AP-3 complex subunit mu-1 OS=Homo sapiens OX=9606 GN=AP3M1 PE=1 SV=1 (Q9Y2T2)	Q9Y2T2	AP3M1	47 kDa	Homo sapiens
329	AP-3 complex subunit sigma-1 OS=Homo sapiens OX=9606 GN=AP3S1 PE=1 SV=1	Q92572	AP3S1	22 kDa	Homo sapiens
330	AP-3 complex subunit sigma-2 OS=Homo sapiens OX=9606 GN=AP3S2 PE=1 SV=1	H0YLI7	AP3S2	23 kDa	Homo sapiens
331	AP-4 complex accessory subunit Tepsin OS=Homo sapiens OX=9606 GN=TEPSIN PE=1 SV=1	A0A1B0GV70 (+1)	TEPSIN	62 kDa	Homo sapiens
332	AP-4 complex subunit beta-1 OS=Homo sapiens OX=9606 GN=AP4B1 PE=1 SV=2	Q9Y6B7	AP4B1	83 kDa	Homo sapiens
333	AP-4 complex subunit epsilon-1 OS=Homo sapiens OX=9606 GN=AP4E1 PE=1 SV=2	Q9UPM8	AP4E1	127 kDa	Homo sapiens
334	Cluster of AP-4 complex subunit mu-1 OS=Homo sapiens OX=9606 GN=AP4M1 PE=1 SV=1 (C9JC87)	C9JC87	AP4M1	51 kDa	Homo sapiens
335	AP-4 complex subunit sigma-1 OS=Homo sapiens OX=9606 GN=AP4S1 PE=1 SV=1	Q9Y587	AP4S1	17 kDa	Homo sapiens
336	AP-5 complex subunit beta-1 OS=Homo sapiens OX=9606 GN=AP5B1 PE=1 SV=4	Q2VPB7	AP5B1	94 kDa	Homo sapiens
337	AP-5 complex subunit mu-1 OS=Homo sapiens OX=9606 GN=AP5M1 PE=1 SV=1	E7EQ45 (+1)	AP5M1	56 kDa	Homo sapiens
338	AP-5 complex subunit sigma-1 OS=Homo sapiens OX=9606 GN=AP5S1 PE=1 SV=1	Q9NUS5	AP5S1	23 kDa	Homo sapiens
339	AP-5 complex subunit zeta-1 OS=Homo sapiens OX=9606 GN=AP5Z1 PE=1 SV=2	O43299	AP5Z1	89 kDa	Homo sapiens
340	Cluster of APOBEC1 complementation factor OS=Homo sapiens OX=9606 GN=A1CF PE=1 SV=2 (F8W9F8)	F8W9F8	A1CF	66 kDa	Homo sapiens
341	Cluster of ARF GTPase-activating protein GIT1 OS=Homo sapiens OX=9606 GN=GIT1 PE=1 SV=1 (A0A0C4DGN6)	A0A0C4DGN6	GIT1	83 kDa	Homo sapiens
342	Cluster of ARF GTPase-activating protein GIT2 OS=Homo sapiens OX=9606 GN=GIT2 PE=1 SV=2 (Q14161)	Q14161	GIT2	85 kDa	Homo sapiens
343	ARL14 effector protein OS=Homo sapiens OX=9606 GN=ARL14EP PE=1 SV=1	Q8N8R7	ARL14EP	29 kDa	Homo sapiens
344	AT-hook DNA-binding motif-containing protein 1 OS=Homo sapiens OX=9606 GN=AHDC1 PE=1 SV=1	Q5TGY3	AHDC1	168 kDa	Homo sapiens
345	Cluster of AT-rich interactive domain-containing protein 1A OS=Homo sapiens OX=9606 GN=ARID1A PE=1 SV=3 (O14497)	O14497	ARID1A	242 kDa	Homo sapiens
346	Cluster of AT-rich interactive domain-containing protein 1B OS=Homo sapiens OX=9606 GN=ARID1B PE=1 SV=2 (Q8NFD5)	Q8NFD5	ARID1B	236 kDa	Homo sapiens
347	Cluster of AT-rich interactive domain-containing protein 2 OS=Homo sapiens OX=9606 GN=ARID2 PE=1 SV=2 (Q68CP9)	Q68CP9	ARID2	197 kDa	Homo sapiens
348	AT-rich interactive domain-containing protein 3A OS=Homo sapiens OX=9606 GN=ARID3A PE=1 SV=2	Q99856	ARID3A	63 kDa	Homo sapiens
349	Cluster of AT-rich interactive domain-containing protein 4B OS=Homo sapiens OX=9606 GN=ARID4B PE=1 SV=2 (Q4LE39)	Q4LE39	ARID4B	148 kDa	Homo sapiens
350	AT-rich interactive domain-containing protein 5B OS=Homo sapiens OX=9606 GN=ARID5B PE=1 SV=3	Q14865	ARID5B	132 kDa	Homo sapiens
351	ATP synthase F(0) complex subunit B1, mitochondrial OS=Homo sapiens OX=9606 GN=ATP5F1 PE=1 SV=2	P24539	ATP5PB	29 kDa	Homo sapiens
352	Cluster of ATP synthase mitochondrial F1 complex assembly factor 1 OS=Homo sapiens OX=9606 GN=ATPAF1 PE=1 SV=1 (I3L448)	I3L448	ATPAF1	39 kDa	Homo sapiens
353	Cluster of ATP synthase mitochondrial F1 complex assembly factor 2 OS=Homo sapiens OX=9606 GN=ATPAF2 PE=1 SV=1 (Q8N5M1)	Q8N5M1	ATPAF2	33 kDa	Homo sapiens
354	ATP synthase subunit O, mitochondrial OS=Homo sapiens OX=9606 GN=ATP5PO PE=1 SV=1	P48047	ATP5PO	23 kDa	Homo sapiens
355	ATP synthase subunit a OS=Homo sapiens OX=9606 GN=MT-ATP6 PE=1 SV=1	P00846	MT-ATP6	25 kDa	Homo sapiens
356	ATP synthase subunit alpha, mitochondrial OS=Homo sapiens OX=9606 GN=ATP5F1A PE=1 SV=1	P25705	ATP5F1A	60 kDa	Homo sapiens
357	Cluster of ATP synthase subunit beta, mitochondrial OS=Homo sapiens OX=9606 GN=ATP5F1B PE=1 SV=3 (P06576)	P06576	ATP5F1B	57 kDa	Homo sapiens
358	ATP synthase subunit d, mitochondrial OS=Homo sapiens OX=9606 GN=ATP5H PE=1 SV=3	O75947	ATP5PD	18 kDa	Homo sapiens
359	ATP synthase subunit delta, mitochondrial OS=Homo sapiens OX=9606 GN=ATP5F1D PE=1 SV=2	P30049	ATP5F1D	17 kDa	Homo sapiens
360	ATP synthase subunit e, mitochondrial OS=Homo sapiens OX=9606 GN=ATP5ME PE=1 SV=2	P56385	ATP5ME	8 kDa	Homo sapiens
361	Cluster of ATP synthase subunit epsilon-like protein, mitochondrial OS=Homo sapiens OX=9606 GN=ATP5EP2 PE=3 SV=1 (Q5VTU8)	Q5VTU8	ATP5F1EP2	6 kDa	Homo sapiens
362	Cluster of ATP synthase subunit f, mitochondrial OS=Homo sapiens OX=9606 GN=ATP5MF PE=1 SV=3 (P56134)	P56134	ATP5MF	11 kDa	Homo sapiens
363	ATP synthase subunit g, mitochondrial OS=Homo sapiens OX=9606 GN=ATP5L PE=1 SV=3	O75964	ATP5MG	11 kDa	Homo sapiens
364	ATP synthase subunit gamma, mitochondrial OS=Homo sapiens OX=9606 GN=ATP5F1C PE=1 SV=1	P36542	ATP5F1C	33 kDa	Homo sapiens
365	ATP synthase-coupling factor 6, mitochondrial OS=Homo sapiens OX=9606 GN=ATP5J PE=1 SV=1	P18859	ATP5PF	13 kDa	Homo sapiens
366	ATP-binding cassette sub-family A member 1 OS=Homo sapiens OX=9606 GN=ABCA1 PE=1 SV=3	O95477	ABCA1	254 kDa	Homo sapiens
367	Cluster of ATP-binding cassette sub-family A member 2 OS=Homo sapiens OX=9606 GN=ABCA2 PE=1 SV=2 (J3QSS3)	J3QSS3	ABCA2	270 kDa	Homo sapiens
368	ATP-binding cassette sub-family B member 5 OS=Homo sapiens OX=9606 GN=ABCB5 PE=1 SV=4	Q2M3G0	ABCB5	139 kDa	Homo sapiens
369	ATP-binding cassette sub-family B member 6, mitochondrial (Fragment) OS=Homo sapiens OX=9606 GN=ABCB6 PE=1 SV=1	H7BXK9 (+1)	ABCB6	78 kDa	Homo sapiens
370	Cluster of ATP-binding cassette sub-family B member 7, mitochondrial OS=Homo sapiens OX=9606 GN=ABCB7 PE=1 SV=1 (A0A2R8Y473)	A0A2R8Y473	ABCB7	71 kDa	Homo sapiens
371	ATP-binding cassette sub-family B member 8, mitochondrial OS=Homo sapiens OX=9606 GN=ABCB8 PE=1 SV=3	Q9NUT2	ABCB8	80 kDa	Homo sapiens
372	ATP-binding cassette sub-family B member 10, mitochondrial OS=Homo sapiens OX=9606 GN=ABCB10 PE=1 SV=2	Q9NRK6	ABCB10	79 kDa	Homo sapiens
373	Cluster of ATP-binding cassette sub-family D member 1 OS=Homo sapiens OX=9606 GN=ABCD1 PE=1 SV=2 (P33897)	P33897	ABCD1	83 kDa	Homo sapiens
374	ATP-binding cassette sub-family D member 3 OS=Homo sapiens OX=9606 GN=ABCD3 PE=1 SV=1	P28288	ABCD3	75 kDa	Homo sapiens
375	Cluster of ATP-binding cassette sub-family E member 1 OS=Homo sapiens OX=9606 GN=ABCE1 PE=1 SV=1 (P61221)	P61221	ABCE1	67 kDa	Homo sapiens
376	Cluster of ATP-binding cassette sub-family F member 1 OS=Homo sapiens OX=9606 GN=ABCF1 PE=1 SV=2 (Q8NE71)	Q8NE71	ABCF1	96 kDa	Homo sapiens
377	ATP-binding cassette sub-family F member 2 OS=Homo sapiens OX=9606 GN=ABCF2 PE=1 SV=2	Q9UG63	ABCF2	71 kDa	Homo sapiens
378	ATP-binding cassette sub-family F member 3 OS=Homo sapiens OX=9606 GN=ABCF3 PE=1 SV=2	Q9NUQ8	ABCF3	80 kDa	Homo sapiens
379	Cluster of ATP-citrate synthase OS=Homo sapiens OX=9606 GN=ACLY PE=1 SV=3 (P53396)	P53396	ACLY	121 kDa	Homo sapiens
380	Cluster of ATP-dependent 6-phosphofructokinase OS=Homo sapiens OX=9606 GN=PFKM PE=1 SV=1 (A0A2R8Y891)	A0A2R8Y891	PFKM	97 kDa	Homo sapiens
381	ATP-dependent 6-phosphofructokinase, liver type OS=Homo sapiens OX=9606 GN=PFKL PE=1 SV=6	P17858	PFKL	85 kDa	Homo sapiens
382	Cluster of ATP-dependent 6-phosphofructokinase, platelet type OS=Homo sapiens OX=9606 GN=PFKP PE=1 SV=2 (Q01813)	Q01813	PFKP	86 kDa	Homo sapiens
383	ATP-dependent (S)-NAD(P)H-hydrate dehydratase OS=Homo sapiens OX=9606 GN=NAXD PE=1 SV=1	Q8IW45	NAXD	37 kDa	Homo sapiens
384	Cluster of ATP-dependent Clp protease ATP-binding subunit clpX-like, mitochondrial OS=Homo sapiens OX=9606 GN=CLPX PE=1 SV=2 (O76031)	O76031	CLPX	69 kDa	Homo sapiens
385	Cluster of ATP-dependent Clp protease proteolytic subunit, mitochondrial OS=Homo sapiens OX=9606 GN=CLPP PE=1 SV=1 (Q16740)	Q16740	CLPP	30 kDa	Homo sapiens
386	ATP-dependent DNA helicase Q1 OS=Homo sapiens OX=9606 GN=RECQL PE=1 SV=3	P46063	RECQL	73 kDa	Homo sapiens
387	ATP-dependent DNA helicase Q5 OS=Homo sapiens OX=9606 GN=RECQL5 PE=1 SV=2	O94762	RECQL5	109 kDa	Homo sapiens
388	ATP-dependent RNA helicase A OS=Homo sapiens OX=9606 GN=DHX9 PE=1 SV=4	Q08211	DHX9	141 kDa	Homo sapiens
389	Cluster of ATP-dependent RNA helicase DDX1 OS=Homo sapiens OX=9606 GN=DDX1 PE=1 SV=2 (Q92499)	Q92499	DDX1	82 kDa	Homo sapiens
390	Cluster of ATP-dependent RNA helicase DDX3X OS=Homo sapiens OX=9606 GN=DDX3X PE=1 SV=1 (A0A0D9SF53)	A0A0D9SF53	DDX3X	81 kDa	Homo sapiens
391	Cluster of ATP-dependent RNA helicase DDX18 OS=Homo sapiens OX=9606 GN=DDX18 PE=1 SV=2 (Q9NVP1)	Q9NVP1	DDX18	75 kDa	Homo sapiens
392	ATP-dependent RNA helicase DDX24 OS=Homo sapiens OX=9606 GN=DDX24 PE=1 SV=1	Q9GZR7	DDX24	96 kDa	Homo sapiens
393	Cluster of ATP-dependent RNA helicase DDX25 (Fragment) OS=Homo sapiens OX=9606 GN=DDX25 PE=1 SV=2 (H0YD26)	H0YD26	DDX25	21 kDa	Homo sapiens
394	Cluster of ATP-dependent RNA helicase DDX42 OS=Homo sapiens OX=9606 GN=DDX42 PE=1 SV=1 (Q86XP3)	Q86XP3	DDX42	103 kDa	Homo sapiens
395	Cluster of ATP-dependent RNA helicase DDX50 OS=Homo sapiens OX=9606 GN=DDX50 PE=1 SV=1 (Q9BQ39)	Q9BQ39	DDX50	83 kDa	Homo sapiens
396	ATP-dependent RNA helicase DDX51 OS=Homo sapiens OX=9606 GN=DDX51 PE=1 SV=3	Q8N8A6	DDX51	72 kDa	Homo sapiens
397	ATP-dependent RNA helicase DDX54 OS=Homo sapiens OX=9606 GN=DDX54 PE=1 SV=2	Q8TDD1	DDX54	99 kDa	Homo sapiens
398	Cluster of ATP-dependent RNA helicase DHX8 OS=Homo sapiens OX=9606 GN=DHX8 PE=1 SV=1 (F5H658)	F5H658	DHX8	134 kDa	Homo sapiens
399	ATP-dependent RNA helicase DHX29 OS=Homo sapiens OX=9606 GN=DHX29 PE=1 SV=1	A0A087WYN9 (+1)	DHX29	155 kDa	Homo sapiens
400	Cluster of ATP-dependent RNA helicase DHX30 OS=Homo sapiens OX=9606 GN=DHX30 PE=1 SV=1 (Q7L2E3)	Q7L2E3	DHX30	134 kDa	Homo sapiens
401	Cluster of ATP-dependent RNA helicase DHX33 (Fragment) OS=Homo sapiens OX=9606 GN=DHX33 PE=1 SV=1 (I3L1L6)	I3L1L6	DHX33	69 kDa	Homo sapiens
402	ATP-dependent RNA helicase DHX36 OS=Homo sapiens OX=9606 GN=DHX36 PE=1 SV=2	Q9H2U1	DHX36	115 kDa	Homo sapiens
403	Cluster of ATP-dependent RNA helicase SUPV3L1, mitochondrial OS=Homo sapiens OX=9606 GN=SUPV3L1 PE=1 SV=1 (Q8IYB8)	Q8IYB8	SUPV3L1	88 kDa	Homo sapiens
404	ATP-dependent zinc metalloprotease YME1L1 OS=Homo sapiens OX=9606 GN=YME1L1 PE=1 SV=1	Q96I63 (+1)	YME1L1	83 kDa	Homo sapiens
405	Cluster of ATPase ASNA1 OS=Homo sapiens OX=9606 GN=ASNA1 PE=1 SV=2 (O43681)	O43681	ASNA1	39 kDa	Homo sapiens
406	ATPase WRNIP1 OS=Homo sapiens OX=9606 GN=WRNIP1 PE=1 SV=2	Q96S55	WRNIP1	72 kDa	Homo sapiens
407	ATPase family AAA domain-containing protein 1 OS=Homo sapiens OX=9606 GN=ATAD1 PE=1 SV=1	Q8NBU5	ATAD1	41 kDa	Homo sapiens
408	Cluster of ATPase family AAA domain-containing protein 2 OS=Homo sapiens OX=9606 GN=ATAD2 PE=1 SV=1 (Q6PL18)	Q6PL18	ATAD2	159 kDa	Homo sapiens
409	Cluster of ATPase family AAA domain-containing protein 3A OS=Homo sapiens OX=9606 GN=ATAD3A PE=1 SV=2 (Q9NVI7)	Q9NVI7	ATAD3A	71 kDa	Homo sapiens
410	ATPase inhibitor, mitochondrial OS=Homo sapiens OX=9606 GN=ATP5IF1 PE=1 SV=1	Q9UII2	ATP5IF1	12 kDa	Homo sapiens
411	ATR-interacting protein OS=Homo sapiens OX=9606 GN=ATRIP PE=1 SV=1	Q8WXE1	ATRIP	86 kDa	Homo sapiens
412	Abl interactor 1 OS=Homo sapiens OX=9606 GN=ABI1 PE=1 SV=4	Q8IZP0	ABI1	55 kDa	Homo sapiens
413	Cluster of Abscission/NoCut checkpoint regulator OS=Homo sapiens OX=9606 GN=ZFYVE19 PE=1 SV=3 (Q96K21)	Q96K21	ZFYVE19	52 kDa	Homo sapiens
414	Cluster of Acetoacetyl-CoA synthetase OS=Homo sapiens OX=9606 GN=AACS PE=1 SV=1 (Q86V21)	Q86V21	AACS	75 kDa	Homo sapiens
415	Cluster of Acetolactate synthase-like protein OS=Homo sapiens OX=9606 GN=ILVBL PE=1 SV=2 (A1L0T0)	A1L0T0	ILVBL	68 kDa	Homo sapiens
416	Acetyl-CoA acetyltransferase, cytosolic OS=Homo sapiens OX=9606 GN=ACAT2 PE=1 SV=2	Q9BWD1	ACAT2	41 kDa	Homo sapiens
417	Cluster of Acetyl-CoA acetyltransferase, mitochondrial OS=Homo sapiens OX=9606 GN=ACAT1 PE=1 SV=1 (P24752)	P24752	ACAT1	45 kDa	Homo sapiens
418	Cluster of Acetyl-CoA carboxylase 1 OS=Homo sapiens OX=9606 GN=ACACA PE=1 SV=2 (Q13085)	Q13085	ACACA	266 kDa	Homo sapiens
419	Acetyl-coenzyme A synthetase 2-like, mitochondrial OS=Homo sapiens OX=9606 GN=ACSS1 PE=1 SV=2	Q9NUB1	ACSS1	75 kDa	Homo sapiens
420	Cluster of Acetyl-coenzyme A synthetase, cytoplasmic OS=Homo sapiens OX=9606 GN=ACSS2 PE=1 SV=1 (Q9NR19)	Q9NR19	ACSS2	79 kDa	Homo sapiens
421	Cluster of Acetyl-coenzyme A transporter 1 (Fragment) OS=Homo sapiens OX=9606 GN=SLC33A1 PE=1 SV=1 (H7C562)	H7C562	SLC33A1	30 kDa	Homo sapiens
422	Cluster of Acetyl-coenzyme A transporter 1 OS=Homo sapiens OX=9606 GN=SLC33A1 PE=4 SV=1 (A0A2R8YEX5)	A0A2R8YEX5	SLC33A1	29 kDa	Homo sapiens
423	Cluster of Acid ceramidase OS=Homo sapiens OX=9606 GN=ASAH1 PE=1 SV=1 (A0A1B0GTZ5)	A0A1B0GTZ5	ASAH1	44 kDa	Homo sapiens
424	Cluster of Acidic fibroblast growth factor intracellular-binding protein OS=Homo sapiens OX=9606 GN=FIBP PE=1 SV=3 (O43427)	O43427	FIBP	42 kDa	Homo sapiens
425	Cluster of Acidic leucine-rich nuclear phosphoprotein 32 family member A OS=Homo sapiens OX=9606 GN=ANP32A PE=1 SV=1 (P39687)	P39687	ANP32A	29 kDa	Homo sapiens
426	Acidic leucine-rich nuclear phosphoprotein 32 family member B OS=Homo sapiens OX=9606 GN=ANP32B PE=1 SV=1	Q92688	ANP32B	29 kDa	Homo sapiens
427	Cluster of Acidic leucine-rich nuclear phosphoprotein 32 family member E OS=Homo sapiens OX=9606 GN=ANP32E PE=1 SV=1 (Q9BTT0)	Q9BTT0	ANP32E	31 kDa	Homo sapiens
428	Aconitate hydratase, mitochondrial OS=Homo sapiens OX=9606 GN=ACO2 PE=1 SV=1	A2A274 (+1)	ACO2	88 kDa	Homo sapiens
429	Actin filament-associated protein 1 OS=Homo sapiens OX=9606 GN=AFAP1 PE=1 SV=2	Q8N556	AFAP1	81 kDa	Homo sapiens
430	Actin filament-associated protein 1-like 1 OS=Homo sapiens OX=9606 GN=AFAP1L1 PE=1 SV=2	Q8TED9	AFAP1L1	86 kDa	Homo sapiens
431	Cluster of Actin filament-associated protein 1-like 2 OS=Homo sapiens OX=9606 GN=AFAP1L2 PE=1 SV=1 (Q8N4X5)	Q8N4X5	AFAP1L2	91 kDa	Homo sapiens
432	Cluster of Actin, cytoplasmic 1 (Fragment) OS=Homo sapiens OX=9606 GN=ACTB PE=1 SV=1 (A0A2R8Y793)	A0A2R8Y793	ACTB	34 kDa	Homo sapiens
433	Cluster of Actin-binding LIM protein 1 OS=Homo sapiens OX=9606 GN=ABLIM1 PE=1 SV=1 (A0A0A0MRL6)	A0A0A0MRL6	ABLIM1	84 kDa	Homo sapiens
434	Cluster of Actin-binding LIM protein 3 OS=Homo sapiens OX=9606 GN=ABLIM3 PE=1 SV=1 (A0A0C4DGA7)	A0A0C4DGA7	ABLIM3	74 kDa	Homo sapiens
435	Cluster of Actin-like protein 6A OS=Homo sapiens OX=9606 GN=ACTL6A PE=1 SV=1 (O96019)	O96019	ACTL6A	47 kDa	Homo sapiens
436	Cluster of Actin-related protein 2 OS=Homo sapiens OX=9606 GN=ACTR2 PE=1 SV=1 (P61160)	P61160	ACTR2	45 kDa	Homo sapiens
437	Cluster of Actin-related protein 2/3 complex subunit 2 OS=Homo sapiens OX=9606 GN=ARPC2 PE=1 SV=1 (O15144)	O15144	ARPC2	34 kDa	Homo sapiens
438	Cluster of Actin-related protein 2/3 complex subunit 3 OS=Homo sapiens OX=9606 GN=ARPC3 PE=1 SV=3 (O15145)	O15145	ARPC3	21 kDa	Homo sapiens
439	Cluster of Actin-related protein 2/3 complex subunit 4 OS=Homo sapiens OX=9606 GN=ARPC4-TTLL3 PE=3 SV=1 (F8WCF6)	F8WCF6	ARPC4-TTLL3	21 kDa	Homo sapiens
440	Actin-related protein 2/3 complex subunit 5 OS=Homo sapiens OX=9606 GN=ARPC5 PE=1 SV=3	O15511	ARPC5	16 kDa	Homo sapiens
441	Actin-related protein 2/3 complex subunit 5-like protein OS=Homo sapiens OX=9606 GN=ARPC5L PE=1 SV=1	Q9BPX5	ARPC5L	17 kDa	Homo sapiens
442	Cluster of Actin-related protein 3 OS=Homo sapiens OX=9606 GN=ACTR3 PE=1 SV=3 (P61158)	P61158	ACTR3	47 kDa	Homo sapiens
443	Cluster of Actin-related protein 6 OS=Homo sapiens OX=9606 GN=ACTR6 PE=1 SV=1 (Q9GZN1)	Q9GZN1	ACTR6	46 kDa	Homo sapiens
444	Actin-related protein 8 OS=Homo sapiens OX=9606 GN=ACTR8 PE=1 SV=2	Q9H981	ACTR8	70 kDa	Homo sapiens
445	Cluster of Actin-related protein 10 OS=Homo sapiens OX=9606 GN=ACTR10 PE=1 SV=1 (Q9NZ32)	Q9NZ32	ACTR10	46 kDa	Homo sapiens
446	Cluster of Activated CDC42 kinase 1 OS=Homo sapiens OX=9606 GN=TNK2 PE=1 SV=3 (Q07912)	Q07912	TNK2	115 kDa	Homo sapiens
447	Cluster of Activated RNA polymerase II transcriptional coactivator p15 OS=Homo sapiens OX=9606 GN=SUB1 PE=1 SV=3 (P53999)	P53999	SUB1	14 kDa	Homo sapiens
448	Activating molecule in BECN1-regulated autophagy protein 1 OS=Homo sapiens OX=9606 GN=AMBRA1 PE=1 SV=2	Q9C0C7	AMBRA1	143 kDa	Homo sapiens
449	Cluster of Activating signal cointegrator 1 OS=Homo sapiens OX=9606 GN=TRIP4 PE=1 SV=4 (Q15650)	Q15650	TRIP4	66 kDa	Homo sapiens
450	Cluster of Activating signal cointegrator 1 complex subunit 1 OS=Homo sapiens OX=9606 GN=ASCC1 PE=1 SV=1 (Q8N9N2)	Q8N9N2	ASCC1	46 kDa	Homo sapiens
451	Activating signal cointegrator 1 complex subunit 2 OS=Homo sapiens OX=9606 GN=ASCC2 PE=1 SV=3	Q9H1I8	ASCC2	86 kDa	Homo sapiens
452	Cluster of Activating signal cointegrator 1 complex subunit 3 OS=Homo sapiens OX=9606 GN=ASCC3 PE=1 SV=3 (Q8N3C0)	Q8N3C0	ASCC3	251 kDa	Homo sapiens
453	Activating transcription factor 7-interacting protein 1 OS=Homo sapiens OX=9606 GN=ATF7IP PE=1 SV=3	Q6VMQ6	ATF7IP	136 kDa	Homo sapiens
454	Cluster of Activator of 90 kDa heat shock protein ATPase homolog 1 OS=Homo sapiens OX=9606 GN=AHSA1 PE=1 SV=1 (O95433)	O95433	AHSA1	38 kDa	Homo sapiens
455	Activator of basal transcription 1 OS=Homo sapiens OX=9606 GN=ABT1 PE=1 SV=1	Q9ULW3	ABT1	31 kDa	Homo sapiens
456	Cluster of Active breakpoint cluster region-related protein (Fragment) OS=Homo sapiens OX=9606 GN=ABR PE=1 SV=1 (A0A0G2JQ41)	A0A0G2JQ41	ABR	89 kDa	Homo sapiens
457	Activin receptor type-1 OS=Homo sapiens OX=9606 GN=ACVR1 PE=1 SV=1	Q04771	ACVR1	57 kDa	Homo sapiens
458	Cluster of Activity-dependent neuroprotector homeobox protein OS=Homo sapiens OX=9606 GN=ADNP PE=1 SV=1 (Q9H2P0)	Q9H2P0	ADNP	124 kDa	Homo sapiens
459	Acyl carrier protein, mitochondrial OS=Homo sapiens OX=9606 GN=NDUFAB1 PE=1 SV=3	O14561	NDUFAB1	17 kDa	Homo sapiens
460	Acyl-CoA dehydrogenase family member 9, mitochondrial OS=Homo sapiens OX=9606 GN=ACAD9 PE=1 SV=1	Q9H845	ACAD9	69 kDa	Homo sapiens
461	Acyl-CoA dehydrogenase family member 10 OS=Homo sapiens OX=9606 GN=ACAD10 PE=1 SV=1	Q6JQN1	ACAD10	119 kDa	Homo sapiens
462	Acyl-CoA dehydrogenase family member 11 OS=Homo sapiens OX=9606 GN=ACAD11 PE=1 SV=3	Q709F0	ACAD11	87 kDa	Homo sapiens
463	Acyl-CoA desaturase OS=Homo sapiens OX=9606 GN=SCD PE=1 SV=2	O00767	SCD	42 kDa	Homo sapiens
464	Acyl-CoA synthetase family member 2, mitochondrial OS=Homo sapiens OX=9606 GN=ACSF2 PE=1 SV=2	Q96CM8	ACSF2	68 kDa	Homo sapiens
465	Cluster of Acyl-CoA synthetase family member 3, mitochondrial OS=Homo sapiens OX=9606 GN=ACSF3 PE=1 SV=3 (Q4G176)	Q4G176	ACSF3	64 kDa	Homo sapiens
466	Cluster of Acyl-CoA synthetase short-chain family member 3, mitochondrial OS=Homo sapiens OX=9606 GN=ACSS3 PE=1 SV=1 (Q9H6R3)	Q9H6R3	ACSS3	75 kDa	Homo sapiens
467	Acyl-CoA-binding domain-containing protein 5 OS=Homo sapiens OX=9606 GN=ACBD5 PE=1 SV=1	B7Z2R7	ACBD5	59 kDa	Homo sapiens
468	Cluster of Acyl-CoA-binding domain-containing protein 6 OS=Homo sapiens OX=9606 GN=ACBD6 PE=1 SV=1 (Q9BR61)	Q9BR61	ACBD6	31 kDa	Homo sapiens
469	Cluster of Acyl-CoA-binding protein OS=Homo sapiens OX=9606 GN=DBI PE=1 SV=1 (B8ZWD1)	B8ZWD1	DBI	11 kDa	Homo sapiens
470	Acyl-CoA:lysophosphatidylglycerol acyltransferase 1 OS=Homo sapiens OX=9606 GN=LPGAT1 PE=1 SV=1	Q92604	LPGAT1	43 kDa	Homo sapiens
471	Cluster of Acyl-coenzyme A thioesterase 2, mitochondrial OS=Homo sapiens OX=9606 GN=ACOT2 PE=1 SV=1 (A0A087WT95)	A0A087WT95	ACOT2	51 kDa	Homo sapiens
472	Cluster of Acyl-coenzyme A thioesterase 8 OS=Homo sapiens OX=9606 GN=ACOT8 PE=1 SV=1 (O14734)	O14734	ACOT8	36 kDa	Homo sapiens
473	Cluster of Acyl-coenzyme A thioesterase 9, mitochondrial OS=Homo sapiens OX=9606 GN=ACOT9 PE=1 SV=2 (Q9Y305)	Q9Y305	ACOT9	50 kDa	Homo sapiens
474	Acyl-coenzyme A thioesterase 11 OS=Homo sapiens OX=9606 GN=ACOT11 PE=1 SV=1	Q8WXI4	ACOT11	68 kDa	Homo sapiens
475	Acyl-coenzyme A thioesterase 13 OS=Homo sapiens OX=9606 GN=ACOT13 PE=1 SV=1	Q9NPJ3	ACOT13	15 kDa	Homo sapiens
476	Acyl-coenzyme A thioesterase THEM4 OS=Homo sapiens OX=9606 GN=THEM4 PE=1 SV=1	Q5T1C6	THEM4	27 kDa	Homo sapiens
477	Cluster of Acyl-protein thioesterase 1 OS=Homo sapiens OX=9606 GN=LYPLA1 PE=1 SV=1 (A0A087X1K9)	A0A087X1K9	LYPLA1	18 kDa	Homo sapiens
478	Cluster of Acyl-protein thioesterase 2 OS=Homo sapiens OX=9606 GN=LYPLA2 PE=1 SV=1 (O95372)	O95372	LYPLA2	25 kDa	Homo sapiens
479	Cluster of Acylamino-acid-releasing enzyme OS=Homo sapiens OX=9606 GN=APEH PE=1 SV=1 (C9JIF9)	C9JIF9	APEH	82 kDa	Homo sapiens
480	Cluster of Acylglycerol kinase, mitochondrial OS=Homo sapiens OX=9606 GN=AGK PE=1 SV=2 (Q53H12)	Q53H12	AGK	47 kDa	Homo sapiens
481	Acylphosphatase OS=Homo sapiens OX=9606 GN=ACYP1 PE=1 SV=1	G3V2U7	ACYP1	14 kDa	Homo sapiens
482	Cluster of Acylphosphatase OS=Homo sapiens OX=9606 GN=ACYP2 PE=1 SV=1 (E9PF46)	E9PF46	ACYP2	10 kDa	Homo sapiens
483	Acylphosphatase-1 OS=Homo sapiens OX=9606 GN=ACYP1 PE=1 SV=1	G3V597	ACYP1	7 kDa	Homo sapiens
484	Acylpyruvase FAHD1, mitochondrial OS=Homo sapiens OX=9606 GN=FAHD1 PE=1 SV=2	Q6P587	FAHD1	25 kDa	Homo sapiens
485	Cluster of Adapter molecule crk OS=Homo sapiens OX=9606 GN=CRK PE=1 SV=2 (P46108)	P46108	CRK	34 kDa	Homo sapiens
486	Adapter protein CIKS OS=Homo sapiens OX=9606 GN=TRAF3IP2 PE=1 SV=3	O43734	TRAF3IP2	65 kDa	Homo sapiens
487	Cluster of Adaptin ear-binding coat-associated protein 1 OS=Homo sapiens OX=9606 GN=NECAP1 PE=1 SV=1 (A0A1W2PRL5)	A0A1W2PRL5	NECAP1	28 kDa	Homo sapiens
488	Cluster of Adaptin ear-binding coat-associated protein 2 OS=Homo sapiens OX=9606 GN=NECAP2 PE=1 SV=1 (Q9NVZ3)	Q9NVZ3	NECAP2	28 kDa	Homo sapiens
489	Cluster of Adenine phosphoribosyltransferase OS=Homo sapiens OX=9606 GN=APRT PE=1 SV=2 (P07741)	P07741	APRT	20 kDa	Homo sapiens
490	Adenomatous polyposis coli protein 2 OS=Homo sapiens OX=9606 GN=APC2 PE=1 SV=1	O95996	APC2	244 kDa	Homo sapiens
491	Cluster of Adenomatous polyposis coli protein OS=Homo sapiens OX=9606 GN=APC PE=1 SV=2 (P25054)	P25054	APC	312 kDa	Homo sapiens
492	Adenosine 3'-phospho 5'-phosphosulfate transporter 1 OS=Homo sapiens OX=9606 GN=SLC35B2 PE=1 SV=1	Q8TB61	SLC35B2	48 kDa	Homo sapiens
493	Adenosine 3'-phospho 5'-phosphosulfate transporter 2 OS=Homo sapiens OX=9606 GN=SLC35B3 PE=1 SV=1	Q9H1N7	SLC35B3	45 kDa	Homo sapiens
494	Cluster of Adenosine deaminase OS=Homo sapiens OX=9606 GN=ADA PE=1 SV=3 (P00813)	P00813	ADA	41 kDa	Homo sapiens
495	Adenosine kinase OS=Homo sapiens OX=9606 GN=ADK PE=1 SV=2	P55263	ADK	41 kDa	Homo sapiens
496	Adenosylhomocysteinase OS=Homo sapiens OX=9606 GN=AHCY PE=1 SV=4	P23526	AHCY	48 kDa	Homo sapiens
497	Adenylate cyclase type 1 OS=Homo sapiens OX=9606 GN=ADCY1 PE=1 SV=2	Q08828	ADCY1	123 kDa	Homo sapiens
498	Cluster of Adenylate cyclase type 6 OS=Homo sapiens OX=9606 GN=ADCY6 PE=1 SV=2 (O43306)	O43306	ADCY6	131 kDa	Homo sapiens
499	Adenylate cyclase type 9 OS=Homo sapiens OX=9606 GN=ADCY9 PE=1 SV=4	O60503	ADCY9	151 kDa	Homo sapiens
500	Cluster of Adenylate kinase 2, mitochondrial OS=Homo sapiens OX=9606 GN=AK2 PE=1 SV=2 (P54819)	P54819	AK2	26 kDa	Homo sapiens
501	Adenylate kinase 4, mitochondrial OS=Homo sapiens OX=9606 GN=AK4 PE=1 SV=1	P27144	AK4	25 kDa	Homo sapiens
502	Adenylate kinase 9 OS=Homo sapiens OX=9606 GN=AK9 PE=1 SV=2	Q5TCS8	AK9	221 kDa	Homo sapiens
503	Adenylate kinase isoenzyme 1 OS=Homo sapiens OX=9606 GN=AK1 PE=1 SV=1	Q5T9B7	AK1	23 kDa	Homo sapiens
504	Cluster of Adenylate kinase isoenzyme 5 OS=Homo sapiens OX=9606 GN=AK5 PE=1 SV=2 (Q9Y6K8)	Q9Y6K8	AK5	63 kDa	Homo sapiens
505	Cluster of Adenylate kinase isoenzyme 6 OS=Homo sapiens OX=9606 GN=AK6 PE=1 SV=1 (Q9Y3D8)	Q9Y3D8	AK6	20 kDa	Homo sapiens
506	Cluster of Adenylosuccinate lyase OS=Homo sapiens OX=9606 GN=ADSL PE=1 SV=1 (A0A1B0GTJ7)	A0A1B0GTJ7	ADSL	54 kDa	Homo sapiens
507	Cluster of Adenylosuccinate synthetase isozyme 2 OS=Homo sapiens OX=9606 GN=ADSS PE=1 SV=3 (P30520)	P30520	ADSS2	50 kDa	Homo sapiens
508	Cluster of Adenylyl cyclase-associated protein 1 OS=Homo sapiens OX=9606 GN=CAP1 PE=1 SV=5 (Q01518)	Q01518	CAP1	52 kDa	Homo sapiens
509	Cluster of Adenylyl cyclase-associated protein 2 OS=Homo sapiens OX=9606 GN=CAP2 PE=1 SV=1 (P40123)	P40123	CAP2	53 kDa	Homo sapiens
510	Adenylyltransferase and sulfurtransferase MOCS3 OS=Homo sapiens OX=9606 GN=MOCS3 PE=1 SV=1	O95396	MOCS3	50 kDa	Homo sapiens
511	Cluster of Adhesion G protein-coupled receptor L2 OS=Homo sapiens OX=9606 GN=ADGRL2 PE=1 SV=1 (B1ALU3)	B1ALU3	ADGRL2	161 kDa	Homo sapiens
512	Cluster of Adhesion G protein-coupled receptor L3 OS=Homo sapiens OX=9606 GN=ADGRL3 PE=1 SV=1 (E7ESV6)	E7ESV6	ADGRL3	145 kDa	Homo sapiens
513	Adhesion G-protein coupled receptor G1 OS=Homo sapiens OX=9606 GN=ADGRG1 PE=1 SV=2	Q9Y653	ADGRG1	78 kDa	Homo sapiens
514	Adipocyte enhancer-binding protein 1 OS=Homo sapiens OX=9606 GN=AEBP1 PE=1 SV=1	Q8IUX7	AEBP1	131 kDa	Homo sapiens
515	Cluster of Adipocyte plasma membrane-associated protein OS=Homo sapiens OX=9606 GN=APMAP PE=1 SV=2 (Q9HDC9)	Q9HDC9	APMAP	46 kDa	Homo sapiens
516	Adipogenesis regulatory factor OS=Homo sapiens OX=9606 GN=ADIRF PE=1 SV=1	Q15847	ADIRF	8 kDa	Homo sapiens
517	Adiponectin receptor protein 1 OS=Homo sapiens OX=9606 GN=ADIPOR1 PE=1 SV=1	Q96A54	ADIPOR1	43 kDa	Homo sapiens
518	Cluster of Adrenocortical dysplasia protein homolog OS=Homo sapiens OX=9606 GN=ACD PE=1 SV=3 (Q96AP0)	Q96AP0	ACD	58 kDa	Homo sapiens
519	Adrenodoxin, mitochondrial OS=Homo sapiens OX=9606 GN=FDX1 PE=1 SV=1	P10109	FDX1	19 kDa	Homo sapiens
520	Adseverin OS=Homo sapiens OX=9606 GN=SCIN PE=1 SV=4	Q9Y6U3	SCIN	80 kDa	Homo sapiens
521	Advillin OS=Homo sapiens OX=9606 GN=AVIL PE=1 SV=3	O75366	AVIL	92 kDa	Homo sapiens
522	Cluster of Afadin OS=Homo sapiens OX=9606 GN=AFDN PE=1 SV=1 (J3KN01)	J3KN01	AFDN	208 kDa	Homo sapiens
523	Cluster of Aflatoxin B1 aldehyde reductase member 2 OS=Homo sapiens OX=9606 GN=AKR7A2 PE=1 SV=3 (O43488)	O43488	AKR7A2	40 kDa	Homo sapiens
524	Aftiphilin OS=Homo sapiens OX=9606 GN=AFTPH PE=1 SV=3	Q6ULP2	AFTPH	102 kDa	Homo sapiens
525	Cluster of Aggrecan core protein OS=Homo sapiens OX=9606 GN=ACAN PE=1 SV=1 (A0A087X1T7)	A0A087X1T7	ACAN	256 kDa	Homo sapiens
526	Agrin OS=Homo sapiens OX=9606 GN=AGRN PE=1 SV=6	O00468	AGRN	217 kDa	Homo sapiens
527	Cluster of Aladin OS=Homo sapiens OX=9606 GN=AAAS PE=1 SV=1 (Q9NRG9)	Q9NRG9	AAAS	60 kDa	Homo sapiens
528	Alanine aminotransferase 2 OS=Homo sapiens OX=9606 GN=GPT2 PE=1 SV=1	Q8TD30	GPT2	58 kDa	Homo sapiens
529	Alanine--tRNA ligase, cytoplasmic OS=Homo sapiens OX=9606 GN=AARS PE=1 SV=2	P49588	AARS	107 kDa	Homo sapiens
530	Alanine--tRNA ligase, mitochondrial OS=Homo sapiens OX=9606 GN=AARS2 PE=1 SV=1	Q5JTZ9	AARS2	107 kDa	Homo sapiens
531	Cluster of Alanyl-tRNA editing protein Aarsd1 OS=Homo sapiens OX=9606 GN=AARSD1 PE=1 SV=2 (Q9BTE6)	Q9BTE6	AARSD1	45 kDa	Homo sapiens
532	Alcohol dehydrogenase [NADP(+)] OS=Homo sapiens OX=9606 GN=AKR1A1 PE=1 SV=3	P14550	AKR1A1	37 kDa	Homo sapiens
533	Alcohol dehydrogenase class 4 mu/sigma chain OS=Homo sapiens OX=9606 GN=ADH7 PE=1 SV=1	A0A0C4DG85 (+1)	ADH7	40 kDa	Homo sapiens
534	Alcohol dehydrogenase class-3 OS=Homo sapiens OX=9606 GN=ADH5 PE=1 SV=4	P11766	ADH5	40 kDa	Homo sapiens
535	Cluster of Aldehyde dehydrogenase X, mitochondrial OS=Homo sapiens OX=9606 GN=ALDH1B1 PE=1 SV=3 (P30837)	P30837	ALDH1B1	57 kDa	Homo sapiens
536	Cluster of Aldehyde dehydrogenase family 16 member A1 OS=Homo sapiens OX=9606 GN=ALDH16A1 PE=1 SV=2 (Q8IZ83)	Q8IZ83	ALDH16A1	85 kDa	Homo sapiens
537	Cluster of Aldehyde dehydrogenase, mitochondrial OS=Homo sapiens OX=9606 GN=ALDH2 PE=1 SV=2 (P05091)	P05091	ALDH2	56 kDa	Homo sapiens
538	Aldehyde oxidase OS=Homo sapiens OX=9606 GN=AOX1 PE=1 SV=2	Q06278	AOX1	148 kDa	Homo sapiens
539	Cluster of Aldo-keto reductase family 1 member B10 OS=Homo sapiens OX=9606 GN=AKR1B10 PE=1 SV=2 (O60218)	O60218	AKR1B10	36 kDa	Homo sapiens
540	Cluster of Aldo-keto reductase family 1 member C2 OS=Homo sapiens OX=9606 GN=AKR1C2 PE=1 SV=3 (P52895)	P52895	AKR1C2	37 kDa	Homo sapiens
541	Cluster of Aldose 1-epimerase OS=Homo sapiens OX=9606 GN=GALM PE=1 SV=1 (Q96C23)	Q96C23	GALM	38 kDa	Homo sapiens
542	Aldose reductase OS=Homo sapiens OX=9606 GN=AKR1B1 PE=1 SV=3	P15121	AKR1B1	36 kDa	Homo sapiens
543	Alkaline phosphatase, tissue-nonspecific isozyme OS=Homo sapiens OX=9606 GN=ALPL PE=1 SV=4	P05186	ALPL	57 kDa	Homo sapiens
544	Alkylated DNA repair protein alkB homolog 8 OS=Homo sapiens OX=9606 GN=ALKBH8 PE=1 SV=2	Q96BT7	ALKBH8	75 kDa	Homo sapiens
545	Alkyldihydroxyacetonephosphate synthase, peroxisomal OS=Homo sapiens OX=9606 GN=AGPS PE=1 SV=1	O00116	AGPS	73 kDa	Homo sapiens
546	All-trans retinoic acid-induced differentiation factor OS=Homo sapiens OX=9606 GN=ATRAID PE=1 SV=2	Q6UW56	ATRAID	25 kDa	Homo sapiens
547	Cluster of All-trans-retinol 13,14-reductase OS=Homo sapiens OX=9606 GN=RETSAT PE=1 SV=2 (Q6NUM9)	Q6NUM9	RETSAT	67 kDa	Homo sapiens
548	Cluster of Allograft inflammatory factor 1-like OS=Homo sapiens OX=9606 GN=AIF1L PE=1 SV=1 (Q9BQI0)	Q9BQI0	AIF1L	17 kDa	Homo sapiens
549	Cluster of Alpha-1,3-mannosyl-glycoprotein 2-beta-N-acetylglucosaminyltransferase OS=Homo sapiens OX=9606 GN=MGAT1 PE=1 SV=2 (P26572)	P26572	MGAT1	51 kDa	Homo sapiens
550	Cluster of Alpha-1,3-mannosyl-glycoprotein 4-beta-N-acetylglucosaminyltransferase B OS=Homo sapiens OX=9606 GN=MGAT4B PE=1 SV=1 (Q9UQ53)	Q9UQ53	MGAT4B	63 kDa	Homo sapiens
551	Alpha-1,3/1,6-mannosyltransferase ALG2 OS=Homo sapiens OX=9606 GN=ALG2 PE=1 SV=1	Q9H553	ALG2	47 kDa	Homo sapiens
552	Alpha-1-syntrophin OS=Homo sapiens OX=9606 GN=SNTA1 PE=1 SV=1	Q13424	SNTA1	54 kDa	Homo sapiens
553	Cluster of Alpha-2-HS-glycoprotein OS=Homo sapiens OX=9606 GN=AHSG PE=1 SV=2 (P02765)	P02765	AHSG	39 kDa	Homo sapiens
554	Alpha-2-antiplasmin (Fragment) OS=Homo sapiens OX=9606 GN=SERPINF2 PE=1 SV=1	A0A0J9YY65 (+1)	SERPINF2	28 kDa	Homo sapiens
555	Alpha-2-macroglobulin OS=Homo sapiens OX=9606 GN=A2M PE=1 SV=3	P01023	A2M	163 kDa	Homo sapiens
556	Cluster of Alpha-2-macroglobulin receptor-associated protein OS=Homo sapiens OX=9606 GN=LRPAP1 PE=1 SV=1 (P30533)	P30533	LRPAP1	41 kDa	Homo sapiens
557	Alpha-2A adrenergic receptor OS=Homo sapiens OX=9606 GN=ADRA2A PE=1 SV=3	P08913	ADRA2A	49 kDa	Homo sapiens
558	Alpha-2B adrenergic receptor OS=Homo sapiens OX=9606 GN=ADRA2B PE=1 SV=4	P18089	ADRA2B	50 kDa	Homo sapiens
559	Cluster of Alpha- and gamma-adaptin-binding protein p34 OS=Homo sapiens OX=9606 GN=AAGAB PE=1 SV=1 (Q6PD74)	Q6PD74	AAGAB	35 kDa	Homo sapiens
560	Alpha-(1,3)-fucosyltransferase 11 OS=Homo sapiens OX=9606 GN=FUT11 PE=1 SV=1	Q495W5	FUT11	56 kDa	Homo sapiens
561	Cluster of Alpha-L-iduronidase OS=Homo sapiens OX=9606 GN=IDUA PE=1 SV=2 (P35475)	P35475	IDUA	73 kDa	Homo sapiens
562	Alpha-N-acetylgalactosaminidase OS=Homo sapiens OX=9606 GN=NAGA PE=1 SV=2	P17050	NAGA	47 kDa	Homo sapiens
563	Alpha-N-acetylglucosaminidase OS=Homo sapiens OX=9606 GN=NAGLU PE=1 SV=2	P54802	NAGLU	82 kDa	Homo sapiens
564	Cluster of Alpha-actinin-1 OS=Homo sapiens OX=9606 GN=ACTN1 PE=1 SV=2 (P12814)	P12814	ACTN1	103 kDa	Homo sapiens
565	Alpha-actinin-3 OS=Homo sapiens OX=9606 GN=ACTN3 PE=1 SV=1	D6RH00	ACTN3	8 kDa	Homo sapiens
566	Cluster of Alpha-adducin OS=Homo sapiens OX=9606 GN=ADD1 PE=1 SV=2 (P35611)	P35611	ADD1	81 kDa	Homo sapiens
567	Cluster of Alpha-aminoadipic semialdehyde dehydrogenase OS=Homo sapiens OX=9606 GN=ALDH7A1 PE=1 SV=1 (A0A1B0GW77)	A0A1B0GW77	ALDH7A1	60 kDa	Homo sapiens
568	Alpha-aminoadipic semialdehyde synthase, mitochondrial OS=Homo sapiens OX=9606 GN=AASS PE=1 SV=1	Q9UDR5	AASS	102 kDa	Homo sapiens
569	Cluster of Alpha-catulin OS=Homo sapiens OX=9606 GN=CTNNAL1 PE=1 SV=2 (Q9UBT7)	Q9UBT7	CTNNAL1	82 kDa	Homo sapiens
570	Cluster of Alpha-centractin OS=Homo sapiens OX=9606 GN=ACTR1A PE=1 SV=1 (P61163)	P61163	ACTR1A	43 kDa	Homo sapiens
571	Cluster of Alpha-crystallin B chain OS=Homo sapiens OX=9606 GN=CRYAB PE=1 SV=2 (P02511)	P02511	CRYAB	20 kDa	Homo sapiens
572	Cluster of Alpha-endosulfine OS=Homo sapiens OX=9606 GN=ENSA PE=1 SV=1 (Q5T5H1)	Q5T5H1	ENSA	21 kDa	Homo sapiens
573	Alpha-enolase (Fragment) OS=Homo sapiens OX=9606 GN=ENO1 PE=1 SV=1	A0A2R8Y6I8	ENO1	4 kDa	Homo sapiens
574	Cluster of Alpha-enolase OS=Homo sapiens OX=9606 GN=ENO1 PE=1 SV=1 (A0A2R8Y6G6)	A0A2R8Y6G6	ENO1	47 kDa	Homo sapiens
575	Alpha-fetoprotein OS=Homo sapiens OX=9606 GN=AFP PE=1 SV=1	P02771	AFP	69 kDa	Homo sapiens
576	Alpha-galactosidase A OS=Homo sapiens OX=9606 GN=GLA PE=1 SV=1	P06280	GLA	49 kDa	Homo sapiens
577	Alpha-globin transcription factor CP2 OS=Homo sapiens OX=9606 GN=TFCP2 PE=1 SV=2	Q12800	TFCP2	57 kDa	Homo sapiens
578	Alpha-internexin OS=Homo sapiens OX=9606 GN=INA PE=1 SV=2	Q16352	INA	55 kDa	Homo sapiens
579	Alpha-ketoglutarate-dependent dioxygenase FTO OS=Homo sapiens OX=9606 GN=FTO PE=1 SV=1	F8WCB8	FTO	8 kDa	Homo sapiens
580	Cluster of Alpha-ketoglutarate-dependent dioxygenase FTO OS=Homo sapiens OX=9606 GN=FTO PE=1 SV=3 (Q9C0B1)	Q9C0B1	FTO	58 kDa	Homo sapiens
581	Alpha-ketoglutarate-dependent dioxygenase alkB homolog 4 OS=Homo sapiens OX=9606 GN=ALKBH4 PE=1 SV=1	Q9NXW9	ALKBH4	34 kDa	Homo sapiens
582	Alpha-mannosidase 2 OS=Homo sapiens OX=9606 GN=MAN2A1 PE=1 SV=2	Q16706	MAN2A1	131 kDa	Homo sapiens
583	Cluster of Alpha-mannosidase 2C1 OS=Homo sapiens OX=9606 GN=MAN2C1 PE=1 SV=1 (Q9NTJ4)	Q9NTJ4	MAN2C1	116 kDa	Homo sapiens
584	Alpha-mannosidase 2x OS=Homo sapiens OX=9606 GN=MAN2A2 PE=2 SV=3	P49641	MAN2A2	131 kDa	Homo sapiens
585	Alpha-methylacyl-CoA racemase OS=Homo sapiens OX=9606 GN=AMACR PE=1 SV=1	D6RB81	AMACR	41 kDa	Homo sapiens
586	Cluster of Alpha-parvin OS=Homo sapiens OX=9606 GN=PARVA PE=1 SV=1 (J3KNQ4)	J3KNQ4	PARVA	47 kDa	Homo sapiens
587	Alpha-protein kinase 2 OS=Homo sapiens OX=9606 GN=ALPK2 PE=2 SV=3	Q86TB3	ALPK2	237 kDa	Homo sapiens
588	Cluster of Alpha-soluble NSF attachment protein OS=Homo sapiens OX=9606 GN=NAPA PE=1 SV=3 (P54920)	P54920	NAPA	33 kDa	Homo sapiens
589	Alpha-taxilin OS=Homo sapiens OX=9606 GN=TXLNA PE=1 SV=3	P40222	TXLNA	62 kDa	Homo sapiens
590	Cluster of Alpha-tocopherol transfer protein-like OS=Homo sapiens OX=9606 GN=TTPAL PE=1 SV=2 (Q9BTX7)	Q9BTX7	TTPAL	39 kDa	Homo sapiens
591	Alpha-tubulin N-acetyltransferase 1 OS=Homo sapiens OX=9606 GN=ATAT1 PE=1 SV=1	Q5SQI0	ATAT1	47 kDa	Homo sapiens
592	Alpha/beta hydrolase domain-containing protein 17B OS=Homo sapiens OX=9606 GN=ABHD17B PE=1 SV=1	Q5VST6	ABHD17B	32 kDa	Homo sapiens
593	Alsin OS=Homo sapiens OX=9606 GN=ALS2 PE=1 SV=2	Q96Q42	ALS2	184 kDa	Homo sapiens
594	Cluster of Amidophosphoribosyltransferase OS=Homo sapiens OX=9606 GN=PPAT PE=1 SV=1 (Q06203)	Q06203	PPAT	57 kDa	Homo sapiens
595	Amino acid transporter OS=Homo sapiens OX=9606 GN=SLC1A3 PE=1 SV=1	A0A087X0U3	SLC1A3	47 kDa	Homo sapiens
596	Cluster of Amino acid transporter OS=Homo sapiens OX=9606 GN=SLC1A7 PE=2 SV=1 (F1T0D4)	F1T0D4	SLC1A7	51 kDa	Homo sapiens
597	Cluster of Amino-terminal enhancer of split OS=Homo sapiens OX=9606 GN=AES PE=1 SV=4 (Q08117)	Q08117	TLE5	22 kDa	Homo sapiens
598	Cluster of Aminoacyl tRNA synthase complex-interacting multifunctional protein 1 OS=Homo sapiens OX=9606 GN=AIMP1 PE=1 SV=2 (Q12904)	Q12904	AIMP1	34 kDa	Homo sapiens
599	Cluster of Aminoacyl tRNA synthase complex-interacting multifunctional protein 2 OS=Homo sapiens OX=9606 GN=AIMP2 PE=1 SV=2 (Q13155)	Q13155	AIMP2	35 kDa	Homo sapiens
600	Cluster of Aminopeptidase B OS=Homo sapiens OX=9606 GN=RNPEP PE=1 SV=2 (Q9H4A4)	Q9H4A4	RNPEP	73 kDa	Homo sapiens
601	Cluster of Aminopeptidase N OS=Homo sapiens OX=9606 GN=ANPEP PE=1 SV=4 (P15144)	P15144	ANPEP	110 kDa	Homo sapiens
602	Amyloid beta A4 precursor protein-binding family B member 1-interacting protein OS=Homo sapiens OX=9606 GN=APBB1IP PE=1 SV=1	Q7Z5R6	APBB1IP	73 kDa	Homo sapiens
603	Amyloid-beta A4 precursor protein-binding family A member 1 OS=Homo sapiens OX=9606 GN=APBA1 PE=1 SV=3	Q02410	APBA1	93 kDa	Homo sapiens
604	Amyloid-beta A4 precursor protein-binding family A member 3 OS=Homo sapiens OX=9606 GN=APBA3 PE=1 SV=1	O96018	APBA3	61 kDa	Homo sapiens
605	Cluster of Amyloid-beta A4 precursor protein-binding family B member 1 OS=Homo sapiens OX=9606 GN=APBB1 PE=1 SV=1 (A0A087WYH9)	A0A087WYH9	APBB1	53 kDa	Homo sapiens
606	Cluster of Amyloid-beta A4 precursor protein-binding family B member 2 OS=Homo sapiens OX=9606 GN=APBB2 PE=1 SV=3 (Q92870)	Q92870	APBB2	83 kDa	Homo sapiens
607	Cluster of Amyloid-beta A4 protein OS=Homo sapiens OX=9606 GN=APP PE=1 SV=3 (P05067)	P05067	APP	87 kDa	Homo sapiens
608	Cluster of Amyloid-like protein 2 OS=Homo sapiens OX=9606 GN=APLP2 PE=1 SV=2 (Q06481)	Q06481	APLP2	87 kDa	Homo sapiens
609	Cluster of Anamorsin OS=Homo sapiens OX=9606 GN=CIAPIN1 PE=1 SV=2 (Q6FI81)	Q6FI81	CIAPIN1	34 kDa	Homo sapiens
610	Anaphase-promoting complex subunit 1 OS=Homo sapiens OX=9606 GN=ANAPC1 PE=1 SV=1	Q9H1A4	ANAPC1	217 kDa	Homo sapiens
611	Anaphase-promoting complex subunit 2 OS=Homo sapiens OX=9606 GN=ANAPC2 PE=1 SV=1	Q9UJX6	ANAPC2	94 kDa	Homo sapiens
612	Anaphase-promoting complex subunit 4 OS=Homo sapiens OX=9606 GN=ANAPC4 PE=1 SV=2	Q9UJX5	ANAPC4	92 kDa	Homo sapiens
613	Cluster of Anaphase-promoting complex subunit 5 OS=Homo sapiens OX=9606 GN=ANAPC5 PE=1 SV=2 (Q9UJX4)	Q9UJX4	ANAPC5	85 kDa	Homo sapiens
614	Cluster of Anaphase-promoting complex subunit 7 OS=Homo sapiens OX=9606 GN=ANAPC7 PE=1 SV=4 (Q9UJX3)	Q9UJX3	ANAPC7	67 kDa	Homo sapiens
615	Cluster of Anaphase-promoting complex subunit 10 OS=Homo sapiens OX=9606 GN=ANAPC10 PE=1 SV=1 (Q9UM13)	Q9UM13	ANAPC10	21 kDa	Homo sapiens
616	Anaphase-promoting complex subunit 13 OS=Homo sapiens OX=9606 GN=ANAPC13 PE=1 SV=1	Q9BS18	ANAPC13	9 kDa	Homo sapiens
617	Cluster of Anaphase-promoting complex subunit 16 OS=Homo sapiens OX=9606 GN=ANAPC16 PE=1 SV=1 (Q96DE5)	Q96DE5	ANAPC16	12 kDa	Homo sapiens
618	Anaphase-promoting complex subunit CDC26 OS=Homo sapiens OX=9606 GN=CDC26 PE=1 SV=1	Q8NHZ8	CDC26	10 kDa	Homo sapiens
619	Ancient ubiquitous protein 1 OS=Homo sapiens OX=9606 GN=AUP1 PE=1 SV=2	Q9Y679	AUP1	46 kDa	Homo sapiens
620	Angio-associated migratory cell protein OS=Homo sapiens OX=9606 GN=AAMP PE=1 SV=1	C9JEH3 (+2)	AAMP	47 kDa	Homo sapiens
621	Angiomotin-like protein 1 OS=Homo sapiens OX=9606 GN=AMOTL1 PE=1 SV=1	Q8IY63	AMOTL1	107 kDa	Homo sapiens
622	Angiomotin-like protein 2 OS=Homo sapiens OX=9606 GN=AMOTL2 PE=1 SV=3	Q9Y2J4	AMOTL2	86 kDa	Homo sapiens
623	Angiopoietin-related protein 1 OS=Homo sapiens OX=9606 GN=ANGPTL1 PE=2 SV=1	O95841	ANGPTL1	57 kDa	Homo sapiens
624	Angiopoietin-related protein 2 OS=Homo sapiens OX=9606 GN=ANGPTL2 PE=1 SV=1	Q9UKU9	ANGPTL2	57 kDa	Homo sapiens
625	Cluster of Angiotensin-converting enzyme OS=Homo sapiens OX=9606 GN=ACE PE=1 SV=1 (P12821)	P12821	ACE	150 kDa	Homo sapiens
626	Angiotensinogen OS=Homo sapiens OX=9606 GN=AGT PE=1 SV=1	P01019	AGT	53 kDa	Homo sapiens
627	Cluster of Anillin OS=Homo sapiens OX=9606 GN=ANLN PE=1 SV=2 (Q9NQW6)	Q9NQW6	ANLN	124 kDa	Homo sapiens
628	Cluster of Anion exchange protein 2 OS=Homo sapiens OX=9606 GN=SLC4A2 PE=1 SV=4 (P04920)	P04920	SLC4A2	137 kDa	Homo sapiens
629	Anion exchange protein 4 OS=Homo sapiens OX=9606 GN=SLC4A9 PE=2 SV=2	Q96Q91	SLC4A9	108 kDa	Homo sapiens
630	Cluster of Anion exchange protein OS=Homo sapiens OX=9606 GN=SLC4A7 PE=1 SV=1 (E9PFN4)	E9PFN4	SLC4A7	135 kDa	Homo sapiens
631	Ankycorbin OS=Homo sapiens OX=9606 GN=RAI14 PE=1 SV=2	Q9P0K7	RAI14	110 kDa	Homo sapiens
632	Ankyrin repeat and BTB/POZ domain-containing protein BTBD11 OS=Homo sapiens OX=9606 GN=BTBD11 PE=2 SV=3	A6QL63	BTBD11	121 kDa	Homo sapiens
633	Ankyrin repeat and IBR domain-containing protein 1 OS=Homo sapiens OX=9606 GN=ANKIB1 PE=1 SV=3	Q9P2G1	ANKIB1	122 kDa	Homo sapiens
634	Cluster of Ankyrin repeat and KH domain-containing protein 1 (Fragment) OS=Homo sapiens OX=9606 GN=ANKHD1 PE=1 SV=1 (H0Y4P6)	H0Y4P6	ANKHD1	129 kDa	Homo sapiens
635	Cluster of Ankyrin repeat and LEM domain-containing protein 2 OS=Homo sapiens OX=9606 GN=ANKLE2 PE=1 SV=4 (Q86XL3)	Q86XL3	ANKLE2	104 kDa	Homo sapiens
636	Cluster of Ankyrin repeat and MYND domain-containing protein 2 OS=Homo sapiens OX=9606 GN=ANKMY2 PE=1 SV=1 (Q8IV38)	Q8IV38	ANKMY2	49 kDa	Homo sapiens
637	Ankyrin repeat and SAM domain-containing protein 1A OS=Homo sapiens OX=9606 GN=ANKS1A PE=1 SV=4	Q92625	ANKS1A	123 kDa	Homo sapiens
638	Cluster of Ankyrin repeat and SAM domain-containing protein 3 OS=Homo sapiens OX=9606 GN=ANKS3 PE=1 SV=1 (F6WF08)	F6WF08	ANKS3	60 kDa	Homo sapiens
639	Ankyrin repeat and SOCS box protein 1 OS=Homo sapiens OX=9606 GN=ASB1 PE=1 SV=1	B9A047	ASB1	26 kDa	Homo sapiens
640	Cluster of Ankyrin repeat and SOCS box protein 3 OS=Homo sapiens OX=9606 GN=ASB3 PE=1 SV=1 (Q9Y575)	Q9Y575	ASB3	58 kDa	Homo sapiens
641	Ankyrin repeat and zinc finger domain-containing protein 1 OS=Homo sapiens OX=9606 GN=ANKZF1 PE=1 SV=1	Q9H8Y5	ANKZF1	81 kDa	Homo sapiens
642	Cluster of Ankyrin repeat domain-containing protein 11 OS=Homo sapiens OX=9606 GN=ANKRD11 PE=1 SV=3 (Q6UB99)	Q6UB99	ANKRD11	298 kDa	Homo sapiens
643	Cluster of Ankyrin repeat domain-containing protein 13A OS=Homo sapiens OX=9606 GN=ANKRD13A PE=1 SV=3 (Q8IZ07)	Q8IZ07	ANKRD13A	68 kDa	Homo sapiens
644	Cluster of Ankyrin repeat domain-containing protein 13D OS=Homo sapiens OX=9606 GN=ANKRD13D PE=1 SV=2 (Q6ZTN6)	Q6ZTN6	ANKRD13D	58 kDa	Homo sapiens
645	Cluster of Ankyrin repeat domain-containing protein 17 OS=Homo sapiens OX=9606 GN=ANKRD17 PE=1 SV=3 (O75179)	O75179	ANKRD17	274 kDa	Homo sapiens
646	Ankyrin repeat domain-containing protein 26 OS=Homo sapiens OX=9606 GN=ANKRD26 PE=1 SV=4	Q9UPS8	ANKRD26	196 kDa	Homo sapiens
647	Ankyrin repeat domain-containing protein 27 OS=Homo sapiens OX=9606 GN=ANKRD27 PE=1 SV=2	Q96NW4	ANKRD27	117 kDa	Homo sapiens
648	Ankyrin repeat domain-containing protein 39 OS=Homo sapiens OX=9606 GN=ANKRD39 PE=1 SV=1	Q53RE8	ANKRD39	20 kDa	Homo sapiens
649	Ankyrin repeat domain-containing protein 40 OS=Homo sapiens OX=9606 GN=ANKRD40 PE=1 SV=2	Q6AI12	ANKRD40	41 kDa	Homo sapiens
650	Ankyrin repeat domain-containing protein 46 OS=Homo sapiens OX=9606 GN=ANKRD46 PE=1 SV=1	Q86W74	ANKRD46	26 kDa	Homo sapiens
651	Ankyrin repeat domain-containing protein 49 OS=Homo sapiens OX=9606 GN=ANKRD49 PE=1 SV=1	Q8WVL7	ANKRD49	27 kDa	Homo sapiens
652	Ankyrin repeat domain-containing protein 50 OS=Homo sapiens OX=9606 GN=ANKRD50 PE=1 SV=4	Q9ULJ7	ANKRD50	156 kDa	Homo sapiens
653	Cluster of Ankyrin repeat domain-containing protein 54 (Fragment) OS=Homo sapiens OX=9606 GN=ANKRD54 PE=1 SV=8 (C9JU48)	C9JU48	ANKRD54	23 kDa	Homo sapiens
654	Cluster of Ankyrin repeat domain-containing protein 54 OS=Homo sapiens OX=9606 GN=ANKRD54 PE=1 SV=1 (B5MCX7)	B5MCX7	ANKRD54	20 kDa	Homo sapiens
655	Ankyrin repeat domain-containing protein SOWAHC OS=Homo sapiens OX=9606 GN=SOWAHC PE=1 SV=1	Q53LP3	SOWAHC	56 kDa	Homo sapiens
656	Cluster of Ankyrin-1 OS=Homo sapiens OX=9606 GN=ANK1 PE=1 SV=3 (P16157)	P16157	ANK1	206 kDa	Homo sapiens
657	Ankyrin-2 (Fragment) OS=Homo sapiens OX=9606 GN=ANK2 PE=1 SV=1	D6RIY9	ANK2	12 kDa	Homo sapiens
658	Cluster of Ankyrin-2 OS=Homo sapiens OX=9606 GN=ANK2 PE=1 SV=1 (I6L894)	I6L894	ANK2	430 kDa	Homo sapiens
659	Cluster of Ankyrin-3 OS=Homo sapiens OX=9606 GN=ANK3 PE=1 SV=3 (Q12955)	Q12955	ANK3	480 kDa	Homo sapiens
660	Annexin A1 OS=Homo sapiens OX=9606 GN=ANXA1 PE=1 SV=2	P04083	ANXA1	39 kDa	Homo sapiens
661	Cluster of Annexin A2 OS=Homo sapiens OX=9606 GN=ANXA2 PE=1 SV=2 (P07355)	P07355	ANXA2	39 kDa	Homo sapiens
662	Cluster of Annexin A3 OS=Homo sapiens OX=9606 GN=ANXA3 PE=1 SV=3 (P12429)	P12429	ANXA3	36 kDa	Homo sapiens
663	Cluster of Annexin A4 OS=Homo sapiens OX=9606 GN=ANXA4 PE=1 SV=4 (P09525)	P09525	ANXA4	36 kDa	Homo sapiens
664	Cluster of Annexin A5 OS=Homo sapiens OX=9606 GN=ANXA5 PE=1 SV=2 (P08758)	P08758	ANXA5	36 kDa	Homo sapiens
665	Cluster of Annexin A6 OS=Homo sapiens OX=9606 GN=ANXA6 PE=1 SV=3 (P08133)	P08133	ANXA6	76 kDa	Homo sapiens
666	Annexin A7 OS=Homo sapiens OX=9606 GN=ANXA7 PE=1 SV=3	P20073	ANXA7	53 kDa	Homo sapiens
667	Annexin A9 OS=Homo sapiens OX=9606 GN=ANXA9 PE=1 SV=3	O76027	ANXA9	38 kDa	Homo sapiens
668	Annexin A10 OS=Homo sapiens OX=9606 GN=ANXA10 PE=1 SV=3	Q9UJ72	ANXA10	37 kDa	Homo sapiens
669	Cluster of Annexin A11 OS=Homo sapiens OX=9606 GN=ANXA11 PE=1 SV=1 (P50995)	P50995	ANXA11	54 kDa	Homo sapiens
670	Anoctamin OS=Homo sapiens OX=9606 GN=ANO2 PE=1 SV=2	F5GXT3	ANO2	114 kDa	Homo sapiens
671	Anoctamin-6 OS=Homo sapiens OX=9606 GN=ANO6 PE=1 SV=2	Q4KMQ2	ANO6	106 kDa	Homo sapiens
672	Anoctamin-8 OS=Homo sapiens OX=9606 GN=ANO8 PE=1 SV=3	Q9HCE9	ANO8	136 kDa	Homo sapiens
673	Cluster of Anoctamin-10 OS=Homo sapiens OX=9606 GN=ANO10 PE=1 SV=2 (Q9NW15)	Q9NW15	ANO10	76 kDa	Homo sapiens
674	Anthrax toxin receptor 1 OS=Homo sapiens OX=9606 GN=ANTXR1 PE=1 SV=2	Q9H6X2	ANTXR1	63 kDa	Homo sapiens
675	Cluster of Anthrax toxin receptor OS=Homo sapiens OX=9606 GN=ANTXR2 PE=1 SV=1 (J3KPY9)	J3KPY9	ANTXR2	45 kDa	Homo sapiens
676	Antigen peptide transporter 1 OS=Homo sapiens OX=9606 GN=TAP1 PE=1 SV=1	A0A140T9T7	TAP1	87 kDa	Homo sapiens
677	Cluster of Antigen peptide transporter 2 OS=Homo sapiens OX=9606 GN=TAP2 PE=1 SV=1 (A0A087WYD6)	A0A087WYD6	TAP2	78 kDa	Homo sapiens
678	Antithrombin-III OS=Homo sapiens OX=9606 GN=SERPINC1 PE=1 SV=1	P01008	SERPINC1	53 kDa	Homo sapiens
679	Cluster of Apolipoprotein A-I OS=Homo sapiens OX=9606 GN=APOA1 PE=1 SV=1 (F8W696)	F8W696	APOA1	28 kDa	Homo sapiens
680	Cluster of Apolipoprotein B-100 OS=Homo sapiens OX=9606 GN=APOB PE=1 SV=2 (P04114)	P04114	APOB	516 kDa	Homo sapiens
681	Apolipoprotein C-III variant 1 OS=Homo sapiens OX=9606 GN=APOC3 PE=1 SV=1	B0YIW2	APOC3	13 kDa	Homo sapiens
682	Cluster of Apolipoprotein E OS=Homo sapiens OX=9606 GN=APOE PE=1 SV=1 (P02649)	P02649	APOE	36 kDa	Homo sapiens
683	Cluster of Apolipoprotein L2 OS=Homo sapiens OX=9606 GN=APOL2 PE=1 SV=2 (J3KQL8)	J3KQL8	APOL2	49 kDa	Homo sapiens
684	Apolipoprotein L3 OS=Homo sapiens OX=9606 GN=APOL3 PE=1 SV=3	O95236	APOL3	44 kDa	Homo sapiens
685	Cluster of Apoptosis inhibitor 5 OS=Homo sapiens OX=9606 GN=API5 PE=1 SV=3 (Q9BZZ5)	Q9BZZ5	API5	59 kDa	Homo sapiens
686	Cluster of Apoptosis regulator BAX OS=Homo sapiens OX=9606 GN=BAX PE=1 SV=1 (Q07812)	Q07812	BAX	21 kDa	Homo sapiens
687	Cluster of Apoptosis-associated speck-like protein containing a CARD OS=Homo sapiens OX=9606 GN=PYCARD PE=1 SV=2 (Q9ULZ3)	Q9ULZ3	PYCARD	22 kDa	Homo sapiens
688	Cluster of Apoptosis-inducing factor 1, mitochondrial OS=Homo sapiens OX=9606 GN=AIFM1 PE=1 SV=1 (O95831)	O95831	AIFM1	67 kDa	Homo sapiens
689	Apoptosis-inducing factor 2 OS=Homo sapiens OX=9606 GN=AIFM2 PE=1 SV=1	Q9BRQ8	AIFM2	41 kDa	Homo sapiens
690	Cluster of Apoptosis-stimulating of p53 protein 2 OS=Homo sapiens OX=9606 GN=TP53BP2 PE=1 SV=2 (Q13625)	Q13625	TP53BP2	126 kDa	Homo sapiens
691	Cluster of Apoptotic chromatin condensation inducer in the nucleus OS=Homo sapiens OX=9606 GN=ACIN1 PE=1 SV=1 (S4R3H4)	S4R3H4	ACIN1	145 kDa	Homo sapiens
692	Apoptotic protease-activating factor 1 OS=Homo sapiens OX=9606 GN=APAF1 PE=1 SV=2	O14727	APAF1	142 kDa	Homo sapiens
693	Aprataxin (Fragment) OS=Homo sapiens OX=9606 GN=APTX PE=1 SV=1	C9J8U3	APTX	18 kDa	Homo sapiens
694	Cluster of Aquaporin-1 OS=Homo sapiens OX=9606 GN=AQP1 PE=1 SV=3 (P29972)	P29972	AQP1	29 kDa	Homo sapiens
695	Cluster of Arf-GAP domain and FG repeat-containing protein 1 OS=Homo sapiens OX=9606 GN=AGFG1 PE=1 SV=2 (P52594)	P52594	AGFG1	58 kDa	Homo sapiens
696	Arf-GAP domain and FG repeat-containing protein 2 OS=Homo sapiens OX=9606 GN=AGFG2 PE=1 SV=2	O95081	AGFG2	49 kDa	Homo sapiens
697	Cluster of Arf-GAP with GTPase, ANK repeat and PH domain-containing protein 3 OS=Homo sapiens OX=9606 GN=AGAP3 PE=1 SV=2 (Q96P47)	Q96P47	AGAP3	95 kDa	Homo sapiens
698	Arf-GAP with Rho-GAP domain, ANK repeat and PH domain-containing protein 1 OS=Homo sapiens OX=9606 GN=ARAP1 PE=1 SV=3	Q96P48	ARAP1	162 kDa	Homo sapiens
699	Arf-GAP with Rho-GAP domain, ANK repeat and PH domain-containing protein 3 OS=Homo sapiens OX=9606 GN=ARAP3 PE=1 SV=1	Q8WWN8	ARAP3	170 kDa	Homo sapiens
700	Cluster of Arf-GAP with SH3 domain, ANK repeat and PH domain-containing protein 1 OS=Homo sapiens OX=9606 GN=ASAP1 PE=1 SV=4 (Q9ULH1)	Q9ULH1	ASAP1	126 kDa	Homo sapiens
701	Cluster of Arf-GAP with SH3 domain, ANK repeat and PH domain-containing protein 2 OS=Homo sapiens OX=9606 GN=ASAP2 PE=1 SV=3 (O43150)	O43150	ASAP2	112 kDa	Homo sapiens
702	Arf-GAP with SH3 domain, ANK repeat and PH domain-containing protein 3 OS=Homo sapiens OX=9606 GN=ASAP3 PE=1 SV=1	Q8TDY4	ASAP3	99 kDa	Homo sapiens
703	Cluster of Arf-GAP with coiled-coil, ANK repeat and PH domain-containing protein 2 OS=Homo sapiens OX=9606 GN=ACAP2 PE=1 SV=3 (Q15057)	Q15057	ACAP2	88 kDa	Homo sapiens
704	Arf-GAP with coiled-coil, ANK repeat and PH domain-containing protein 3 OS=Homo sapiens OX=9606 GN=ACAP3 PE=1 SV=2	Q96P50	ACAP3	92 kDa	Homo sapiens
705	Cluster of Arf-GAP with dual PH domain-containing protein 1 (Fragment) OS=Homo sapiens OX=9606 GN=ADAP1 PE=1 SV=1 (H7BZT6)	H7BZT6	ADAP1	23 kDa	Homo sapiens
706	Arfaptin-1 OS=Homo sapiens OX=9606 GN=ARFIP1 PE=1 SV=2	P53367	ARFIP1	42 kDa	Homo sapiens
707	Cluster of Arfaptin-2 OS=Homo sapiens OX=9606 GN=ARFIP2 PE=1 SV=1 (A0A087X1E4)	A0A087X1E4	ARFIP2	42 kDa	Homo sapiens
708	Cluster of Arginine and glutamate-rich protein 1 OS=Homo sapiens OX=9606 GN=ARGLU1 PE=1 SV=1 (Q9NWB6)	Q9NWB6	ARGLU1	33 kDa	Homo sapiens
709	Arginine--tRNA ligase, cytoplasmic OS=Homo sapiens OX=9606 GN=RARS PE=1 SV=2	P54136	RARS	75 kDa	Homo sapiens
710	Arginine-glutamic acid dipeptide repeats protein OS=Homo sapiens OX=9606 GN=RERE PE=1 SV=2	Q9P2R6	RERE	172 kDa	Homo sapiens
711	Cluster of Arginine-hydroxylase NDUFAF5, mitochondrial OS=Homo sapiens OX=9606 GN=NDUFAF5 PE=1 SV=1 (B3KR61)	B3KR61	NDUFAF5	30 kDa	Homo sapiens
712	Arginine/serine-rich coiled-coil protein 2 OS=Homo sapiens OX=9606 GN=RSRC2 PE=1 SV=1	Q7L4I2	RSRC2	51 kDa	Homo sapiens
713	Arginine/serine-rich protein PNISR OS=Homo sapiens OX=9606 GN=PNISR PE=1 SV=2	Q8TF01	PNISR	93 kDa	Homo sapiens
714	Cluster of Argininosuccinate lyase OS=Homo sapiens OX=9606 GN=ASL PE=1 SV=4 (P04424)	P04424	ASL	52 kDa	Homo sapiens
715	Argininosuccinate synthase OS=Homo sapiens OX=9606 GN=ASS1 PE=1 SV=2	P00966	ASS1	47 kDa	Homo sapiens
716	Cluster of Arginyl-tRNA--protein transferase 1 OS=Homo sapiens OX=9606 GN=ATE1 PE=1 SV=1 (F5GXE4)	F5GXE4	ATE1	58 kDa	Homo sapiens
717	Armadillo repeat protein deleted in velo-cardio-facial syndrome OS=Homo sapiens OX=9606 GN=ARVCF PE=1 SV=1	E9PDC3 (+1)	ARVCF	104 kDa	Homo sapiens
718	Armadillo repeat-containing X-linked protein 1 OS=Homo sapiens OX=9606 GN=ARMCX1 PE=1 SV=1	Q9P291	ARMCX1	49 kDa	Homo sapiens
719	Armadillo repeat-containing X-linked protein 2 OS=Homo sapiens OX=9606 GN=ARMCX2 PE=2 SV=1	Q7L311	ARMCX2	66 kDa	Homo sapiens
720	Cluster of Armadillo repeat-containing X-linked protein 3 OS=Homo sapiens OX=9606 GN=ARMCX3 PE=1 SV=1 (Q9UH62)	Q9UH62	ARMCX3	43 kDa	Homo sapiens
721	Armadillo repeat-containing protein 1 OS=Homo sapiens OX=9606 GN=ARMC1 PE=1 SV=1	Q9NVT9	ARMC1	31 kDa	Homo sapiens
722	Cluster of Armadillo repeat-containing protein 6 OS=Homo sapiens OX=9606 GN=ARMC6 PE=1 SV=2 (Q6NXE6)	Q6NXE6	ARMC6	54 kDa	Homo sapiens
723	Cluster of Armadillo repeat-containing protein 8 OS=Homo sapiens OX=9606 GN=ARMC8 PE=1 SV=2 (Q8IUR7)	Q8IUR7	ARMC8	76 kDa	Homo sapiens
724	Cluster of Armadillo repeat-containing protein 10 OS=Homo sapiens OX=9606 GN=ARMC10 PE=1 SV=1 (H7BXQ8)	H7BXQ8	ARMC10	21 kDa	Homo sapiens
725	Cluster of Armadillo-like helical domain-containing protein 3 OS=Homo sapiens OX=9606 GN=ARMH3 PE=1 SV=1 (Q5T2E6)	Q5T2E6	ARMH3	79 kDa	Homo sapiens
726	Cluster of Arpin OS=Homo sapiens OX=9606 GN=ARPIN PE=1 SV=1 (Q7Z6K5)	Q7Z6K5	ARPIN	25 kDa	Homo sapiens
727	Arrestin-C OS=Homo sapiens OX=9606 GN=ARR3 PE=1 SV=1	A0A087WWQ5 (+1)	ARR3	43 kDa	Homo sapiens
728	Cluster of Arsenite methyltransferase OS=Homo sapiens OX=9606 GN=AS3MT PE=1 SV=3 (Q9HBK9)	Q9HBK9	AS3MT	42 kDa	Homo sapiens
729	Cluster of Aryl hydrocarbon receptor OS=Homo sapiens OX=9606 GN=AHR PE=1 SV=2 (P35869)	P35869	AHR	96 kDa	Homo sapiens
730	Aryl hydrocarbon receptor nuclear translocator OS=Homo sapiens OX=9606 GN=ARNT PE=1 SV=1	P27540	ARNT	87 kDa	Homo sapiens
731	Arylamine N-acetyltransferase 1 OS=Homo sapiens OX=9606 GN=NAT1 PE=1 SV=1	F5H5R8	NAT1	41 kDa	Homo sapiens
732	Arylsulfatase A OS=Homo sapiens OX=9606 GN=ARSA PE=1 SV=1	A0A0C4DFZ2	ARSA	54 kDa	Homo sapiens
733	Cluster of Arylsulfatase B OS=Homo sapiens OX=9606 GN=ARSB PE=1 SV=1 (P15848)	P15848	ARSB	60 kDa	Homo sapiens
734	Ashwin OS=Homo sapiens OX=9606 GN=C2orf49 PE=1 SV=1	C9J4K0 (+1)	C2orf49	21 kDa	Homo sapiens
735	Cluster of Asparagine synthetase [glutamine-hydrolyzing] OS=Homo sapiens OX=9606 GN=ASNS PE=1 SV=4 (P08243)	P08243	ASNS	64 kDa	Homo sapiens
736	Cluster of Asparagine synthetase domain-containing protein 1 (Fragment) OS=Homo sapiens OX=9606 GN=ASNSD1 PE=1 SV=1 (U3KQP1)	U3KQP1	ASNSD1	28 kDa	Homo sapiens
737	Asparagine--tRNA ligase, cytoplasmic OS=Homo sapiens OX=9606 GN=NARS PE=1 SV=1	O43776	NARS1	63 kDa	Homo sapiens
738	Aspartate aminotransferase, cytoplasmic OS=Homo sapiens OX=9606 GN=GOT1 PE=1 SV=3	P17174	GOT1	46 kDa	Homo sapiens
739	Aspartate aminotransferase, mitochondrial OS=Homo sapiens OX=9606 GN=GOT2 PE=1 SV=3	P00505	GOT2	48 kDa	Homo sapiens
740	Cluster of Aspartate--tRNA ligase, cytoplasmic OS=Homo sapiens OX=9606 GN=DARS PE=1 SV=2 (P14868)	P14868	DARS	57 kDa	Homo sapiens
741	Aspartate--tRNA ligase, mitochondrial OS=Homo sapiens OX=9606 GN=DARS2 PE=1 SV=1	Q6PI48	DARS2	74 kDa	Homo sapiens
742	Cluster of Aspartyl aminopeptidase, isoform CRA_c OS=Homo sapiens OX=9606 GN=DNPEP PE=1 SV=2 (E7ETB3)	E7ETB3	DNPEP	55 kDa	Homo sapiens
743	Cluster of Aspartyl/asparaginyl beta-hydroxylase OS=Homo sapiens OX=9606 GN=ASPH PE=1 SV=3 (Q12797)	Q12797	ASPH	86 kDa	Homo sapiens
744	Astrocytic phosphoprotein PEA-15 OS=Homo sapiens OX=9606 GN=PEA15 PE=1 SV=2	Q15121	PEA15	15 kDa	Homo sapiens
745	Ataxin-1 OS=Homo sapiens OX=9606 GN=ATXN1 PE=1 SV=2	P54253	ATXN1	87 kDa	Homo sapiens
746	Ataxin-1-like OS=Homo sapiens OX=9606 GN=ATXN1L PE=1 SV=1	P0C7T5	ATXN1L	73 kDa	Homo sapiens
747	Ataxin-2 (Fragment) OS=Homo sapiens OX=9606 GN=ATXN2 PE=1 SV=2	F8WB05	ATXN2	46 kDa	Homo sapiens
748	Cluster of Ataxin-2 OS=Homo sapiens OX=9606 GN=ATXN2 PE=1 SV=2 (Q99700)	Q99700	ATXN2	140 kDa	Homo sapiens
749	Cluster of Ataxin-2-like protein OS=Homo sapiens OX=9606 GN=ATXN2L PE=1 SV=2 (Q8WWM7)	Q8WWM7	ATXN2L	113 kDa	Homo sapiens
750	Cluster of Ataxin-3 OS=Homo sapiens OX=9606 GN=ATXN3 PE=1 SV=2 (F5H211)	F5H211	ATXN3	42 kDa	Homo sapiens
751	Ataxin-7-like protein 3B OS=Homo sapiens OX=9606 GN=ATXN7L3B PE=1 SV=2	Q96GX2	ATXN7L3B	11 kDa	Homo sapiens
752	Cluster of Ataxin-10 OS=Homo sapiens OX=9606 GN=ATXN10 PE=1 SV=1 (Q9UBB4)	Q9UBB4	ATXN10	53 kDa	Homo sapiens
753	Cluster of Atherin OS=Homo sapiens OX=9606 GN=SAMD1 PE=1 SV=1 (Q6SPF0)	Q6SPF0	SAMD1	56 kDa	Homo sapiens
754	Cluster of Atlastin-1 OS=Homo sapiens OX=9606 GN=ATL1 PE=1 SV=1 (Q8WXF7)	Q8WXF7	ATL1	64 kDa	Homo sapiens
755	Cluster of Atlastin-2 OS=Homo sapiens OX=9606 GN=ATL2 PE=1 SV=2 (Q8NHH9)	Q8NHH9	ATL2	66 kDa	Homo sapiens
756	Cluster of Atlastin-3 OS=Homo sapiens OX=9606 GN=ATL3 PE=1 SV=1 (Q6DD88)	Q6DD88	ATL3	61 kDa	Homo sapiens
757	Atrial natriuretic peptide receptor 2 OS=Homo sapiens OX=9606 GN=NPR2 PE=1 SV=1	P20594	NPR2	117 kDa	Homo sapiens
758	Cluster of Atrial natriuretic peptide receptor 3 OS=Homo sapiens OX=9606 GN=NPR3 PE=1 SV=2 (P17342)	P17342	NPR3	60 kDa	Homo sapiens
759	Atrophin-1 OS=Homo sapiens OX=9606 GN=ATN1 PE=1 SV=3	P54259	ATN1	125 kDa	Homo sapiens
760	Attractin OS=Homo sapiens OX=9606 GN=ATRN PE=1 SV=2	O75882	ATRN	159 kDa	Homo sapiens
761	Atypical kinase COQ8B, mitochondrial OS=Homo sapiens OX=9606 GN=COQ8B PE=1 SV=2	Q96D53	COQ8B	60 kDa	Homo sapiens
762	Cluster of Aurora kinase A OS=Homo sapiens OX=9606 GN=AURKA PE=1 SV=2 (O14965)	O14965	AURKA	46 kDa	Homo sapiens
763	Aurora kinase A-interacting protein OS=Homo sapiens OX=9606 GN=AURKAIP1 PE=1 SV=1	Q9NWT8	AURKAIP1	22 kDa	Homo sapiens
764	Cluster of Aurora kinase B (Fragment) OS=Homo sapiens OX=9606 GN=AURKB PE=1 SV=1 (J3KTD6)	J3KTD6	AURKB	26 kDa	Homo sapiens
765	Autophagy protein 5 OS=Homo sapiens OX=9606 GN=ATG5 PE=1 SV=2	Q9H1Y0	ATG5	32 kDa	Homo sapiens
766	Autophagy-related protein 2 homolog A OS=Homo sapiens OX=9606 GN=ATG2A PE=1 SV=3	Q2TAZ0	ATG2A	213 kDa	Homo sapiens
767	Autophagy-related protein 2 homolog B OS=Homo sapiens OX=9606 GN=ATG2B PE=1 SV=5	Q96BY7	ATG2B	233 kDa	Homo sapiens
768	Autophagy-related protein 9A OS=Homo sapiens OX=9606 GN=ATG9A PE=1 SV=3	Q7Z3C6	ATG9A	94 kDa	Homo sapiens
769	Cluster of Autophagy-related protein 13 OS=Homo sapiens OX=9606 GN=ATG13 PE=1 SV=1 (O75143)	O75143	ATG13	57 kDa	Homo sapiens
770	Cluster of Autophagy-related protein 16-1 OS=Homo sapiens OX=9606 GN=ATG16L1 PE=1 SV=2 (Q676U5)	Q676U5	ATG16L1	68 kDa	Homo sapiens
771	Autophagy-related protein 101 OS=Homo sapiens OX=9606 GN=ATG101 PE=1 SV=1	Q9BSB4	ATG101	25 kDa	Homo sapiens
772	Axin interactor, dorsalization-associated protein OS=Homo sapiens OX=9606 GN=AIDA PE=1 SV=1	Q96BJ3	AIDA	35 kDa	Homo sapiens
773	Cluster of B-cell CLL/lymphoma 7 protein family member C OS=Homo sapiens OX=9606 GN=BCL7C PE=1 SV=3 (Q8WUZ0)	Q8WUZ0	BCL7C	23 kDa	Homo sapiens
774	Cluster of B-cell CLL/lymphoma 9-like protein OS=Homo sapiens OX=9606 GN=BCL9L PE=1 SV=1 (A0A087WZX0)	A0A087WZX0	BCL9L	153 kDa	Homo sapiens
775	Cluster of B-cell lymphoma/leukemia 10 OS=Homo sapiens OX=9606 GN=BCL10 PE=1 SV=1 (O95999)	O95999	BCL10	26 kDa	Homo sapiens
776	Cluster of B-cell receptor-associated protein 29 OS=Homo sapiens OX=9606 GN=BCAP29 PE=1 SV=2 (Q9UHQ4)	Q9UHQ4	BCAP29	28 kDa	Homo sapiens
777	B-cell receptor-associated protein 31 OS=Homo sapiens OX=9606 GN=BCAP31 PE=1 SV=3	P51572	BCAP31	28 kDa	Homo sapiens
778	Cluster of BAG family molecular chaperone regulator 1 OS=Homo sapiens OX=9606 GN=BAG1 PE=1 SV=1 (J3QTA2)	J3QTA2	BAG1	39 kDa	Homo sapiens
779	BAG family molecular chaperone regulator 2 OS=Homo sapiens OX=9606 GN=BAG2 PE=1 SV=1	O95816	BAG2	24 kDa	Homo sapiens
780	Cluster of BAG family molecular chaperone regulator 3 OS=Homo sapiens OX=9606 GN=BAG3 PE=1 SV=3 (O95817)	O95817	BAG3	62 kDa	Homo sapiens
781	BAG family molecular chaperone regulator 4 OS=Homo sapiens OX=9606 GN=BAG4 PE=1 SV=1	O95429	BAG4	50 kDa	Homo sapiens
782	BAG family molecular chaperone regulator 5 OS=Homo sapiens OX=9606 GN=BAG5 PE=1 SV=1	Q9UL15	BAG5	51 kDa	Homo sapiens
783	Cluster of BCL2/adenovirus E1B 19 kDa protein-interacting protein 2 OS=Homo sapiens OX=9606 GN=BNIP2 PE=1 SV=1 (J3KN59)	J3KN59	BNIP2	49 kDa	Homo sapiens
784	BCL2/adenovirus E1B 19 kDa protein-interacting protein 3 OS=Homo sapiens OX=9606 GN=BNIP3 PE=1 SV=3	Q12983	BNIP3	28 kDa	Homo sapiens
785	BCL2/adenovirus E1B 19 kDa protein-interacting protein 3-like OS=Homo sapiens OX=9606 GN=BNIP3L PE=1 SV=1	O60238	BNIP3L	24 kDa	Homo sapiens
786	Cluster of BET1 homolog OS=Homo sapiens OX=9606 GN=BET1 PE=1 SV=1 (O15155)	O15155	BET1	13 kDa	Homo sapiens
787	Cluster of BET1-like protein OS=Homo sapiens OX=9606 GN=BET1L PE=1 SV=1 (Q9NYM9)	Q9NYM9	BET1L	12 kDa	Homo sapiens
788	BH3-interacting domain death agonist OS=Homo sapiens OX=9606 GN=BID PE=1 SV=1	P55957	BID	22 kDa	Homo sapiens
789	Cluster of BLOC-1-related complex subunit 5 OS=Homo sapiens OX=9606 GN=BORCS5 PE=1 SV=1 (G3V1P3)	G3V1P3	BORCS5	20 kDa	Homo sapiens
790	BLOC-1-related complex subunit 6 OS=Homo sapiens OX=9606 GN=BORCS6 PE=1 SV=2	Q96GS4	BORCS6	37 kDa	Homo sapiens
791	BMP-2-inducible protein kinase OS=Homo sapiens OX=9606 GN=BMP2K PE=1 SV=2	Q9NSY1	BMP2K	129 kDa	Homo sapiens
792	BORCS7-ASMT readthrough (NMD candidate) OS=Homo sapiens OX=9606 GN=BORCS7-ASMT PE=1 SV=1	A0A0B4J1R7 (+1)	BORCS7-ASMT	12 kDa	Homo sapiens
793	BRCA1-A complex subunit RAP80 OS=Homo sapiens OX=9606 GN=UIMC1 PE=1 SV=2	Q96RL1	UIMC1	80 kDa	Homo sapiens
794	BRCA1-associated ATM activator 1 OS=Homo sapiens OX=9606 GN=BRAT1 PE=1 SV=2	Q6PJG6	BRAT1	88 kDa	Homo sapiens
795	Cluster of BRCA1-associated protein OS=Homo sapiens OX=9606 GN=BRAP PE=1 SV=2 (Q7Z569)	Q7Z569	BRAP	67 kDa	Homo sapiens
796	BRCA2 and CDKN1A-interacting protein OS=Homo sapiens OX=9606 GN=BCCIP PE=1 SV=1	Q9P287	BCCIP	36 kDa	Homo sapiens
797	Cluster of BRCA2-interacting transcriptional repressor EMSY OS=Homo sapiens OX=9606 GN=EMSY PE=1 SV=2 (Q7Z589)	Q7Z589	EMSY	141 kDa	Homo sapiens
798	Cluster of BRISC and BRCA1-A complex member 1 OS=Homo sapiens OX=9606 GN=BABAM1 PE=1 SV=1 (Q9NWV8)	Q9NWV8	BABAM1	37 kDa	Homo sapiens
799	Cluster of BRISC and BRCA1-A complex member 2 OS=Homo sapiens OX=9606 GN=BABAM2 PE=1 SV=2 (Q9NXR7)	Q9NXR7	BABAM2	44 kDa	Homo sapiens
800	BRISC complex subunit Abraxas 2 OS=Homo sapiens OX=9606 GN=ABRAXAS2 PE=1 SV=2	Q15018	ABRAXAS2	47 kDa	Homo sapiens
801	BRO1 domain-containing protein BROX OS=Homo sapiens OX=9606 GN=BROX PE=1 SV=1	Q5VW32	BROX	46 kDa	Homo sapiens
802	BSD domain-containing protein 1 OS=Homo sapiens OX=9606 GN=BSDC1 PE=1 SV=1	Q9NW68	BSDC1	47 kDa	Homo sapiens
803	BSK65-TEST2 OS=Homo sapiens OX=9606 GN=RNF185 PE=1 SV=1	A9X3U0	RNF185	17 kDa	Homo sapiens
804	Cluster of BTB/POZ domain-containing adapter for CUL3-mediated RhoA degradation protein 3 OS=Homo sapiens OX=9606 GN=KCTD10 PE=1 SV=1 (Q9H3F6)	Q9H3F6	KCTD10	35 kDa	Homo sapiens
805	BTB/POZ domain-containing protein 1 OS=Homo sapiens OX=9606 GN=BTBD1 PE=1 SV=1	Q9H0C5	BTBD1	53 kDa	Homo sapiens
806	Cluster of BTB/POZ domain-containing protein 2 OS=Homo sapiens OX=9606 GN=BTBD2 PE=1 SV=1 (Q9BX70)	Q9BX70	BTBD2	56 kDa	Homo sapiens
807	BTB/POZ domain-containing protein KCTD2 OS=Homo sapiens OX=9606 GN=KCTD2 PE=1 SV=3	Q14681	KCTD2	29 kDa	Homo sapiens
808	BTB/POZ domain-containing protein KCTD3 OS=Homo sapiens OX=9606 GN=KCTD3 PE=1 SV=2	Q9Y597	KCTD3	89 kDa	Homo sapiens
809	Cluster of BTB/POZ domain-containing protein KCTD5 OS=Homo sapiens OX=9606 GN=KCTD5 PE=1 SV=1 (Q9NXV2)	Q9NXV2	KCTD5	26 kDa	Homo sapiens
810	Cluster of BTB/POZ domain-containing protein KCTD7 OS=Homo sapiens OX=9606 GN=KCTD7 PE=1 SV=1 (A0A1W2PP71)	A0A1W2PP71	KCTD7	35 kDa	Homo sapiens
811	BTB/POZ domain-containing protein KCTD9 OS=Homo sapiens OX=9606 GN=KCTD9 PE=1 SV=1	Q7L273	KCTD9	43 kDa	Homo sapiens
812	BTB/POZ domain-containing protein KCTD12 OS=Homo sapiens OX=9606 GN=KCTD12 PE=1 SV=1	Q96CX2	KCTD12	36 kDa	Homo sapiens
813	Cluster of BTB/POZ domain-containing protein KCTD15 OS=Homo sapiens OX=9606 GN=KCTD15 PE=1 SV=1 (Q96SI1)	Q96SI1	KCTD15	32 kDa	Homo sapiens
814	BTB/POZ domain-containing protein KCTD17 OS=Homo sapiens OX=9606 GN=KCTD17 PE=1 SV=3	Q8N5Z5	KCTD17	36 kDa	Homo sapiens
815	BTB/POZ domain-containing protein KCTD20 OS=Homo sapiens OX=9606 GN=KCTD20 PE=1 SV=1	Q7Z5Y7	KCTD20	47 kDa	Homo sapiens
816	BTB/POZ domain-containing protein KCTD21 OS=Homo sapiens OX=9606 GN=KCTD21 PE=1 SV=1	Q4G0X4	KCTD21	30 kDa	Homo sapiens
817	Cluster of BUB3-interacting and GLEBS motif-containing protein ZNF207 OS=Homo sapiens OX=9606 GN=ZNF207 PE=1 SV=1 (J3QRS9)	J3QRS9	ZNF207	53 kDa	Homo sapiens
818	Cluster of BUD13 homolog OS=Homo sapiens OX=9606 GN=BUD13 PE=1 SV=1 (Q9BRD0)	Q9BRD0	BUD13	71 kDa	Homo sapiens
819	Cluster of Baculoviral IAP repeat-containing protein 2 OS=Homo sapiens OX=9606 GN=BIRC2 PE=1 SV=2 (Q13490)	Q13490	BIRC2	70 kDa	Homo sapiens
820	Baculoviral IAP repeat-containing protein 5 OS=Homo sapiens OX=9606 GN=BIRC5 PE=1 SV=1	A0A0B4J1S3 (+1)	BIRC5	16 kDa	Homo sapiens
821	Cluster of Baculoviral IAP repeat-containing protein 6 OS=Homo sapiens OX=9606 GN=BIRC6 PE=1 SV=2 (Q9NR09)	Q9NR09	BIRC6	530 kDa	Homo sapiens
822	Cluster of Band 4.1-like protein 1 OS=Homo sapiens OX=9606 GN=EPB41L1 PE=1 SV=2 (Q9H4G0)	Q9H4G0	EPB41L1	99 kDa	Homo sapiens
823	Cluster of Band 4.1-like protein 2 OS=Homo sapiens OX=9606 GN=EPB41L2 PE=1 SV=1 (O43491)	O43491	EPB41L2	113 kDa	Homo sapiens
824	Cluster of Band 4.1-like protein 3 OS=Homo sapiens OX=9606 GN=EPB41L3 PE=1 SV=1 (A8K968)	A8K968	EPB41L3	85 kDa	Homo sapiens
825	Cluster of Band 4.1-like protein 5 OS=Homo sapiens OX=9606 GN=EPB41L5 PE=1 SV=3 (Q9HCM4)	Q9HCM4	EPB41L5	82 kDa	Homo sapiens
826	Cluster of Bardet-Biedl syndrome 1 protein OS=Homo sapiens OX=9606 GN=BBS1 PE=1 SV=1 (Q8NFJ9)	Q8NFJ9	BBS1	65 kDa	Homo sapiens
827	Bardet-Biedl syndrome 2 protein homolog OS=Homo sapiens OX=9606 GN=BBS2 PE=1 SV=1	H3BRL0	BBS2	75 kDa	Homo sapiens
828	Cluster of Bardet-Biedl syndrome 4 protein OS=Homo sapiens OX=9606 GN=BBS4 PE=1 SV=2 (Q96RK4)	Q96RK4	BBS4	58 kDa	Homo sapiens
829	Barrier-to-autointegration factor OS=Homo sapiens OX=9606 GN=BANF1 PE=1 SV=1	O75531	BANF1	10 kDa	Homo sapiens
830	Basal cell adhesion molecule OS=Homo sapiens OX=9606 GN=BCAM PE=1 SV=1	A0A087WXM8 (+1)	BCAM	64 kDa	Homo sapiens
831	Cluster of Basement membrane-specific heparan sulfate proteoglycan core protein OS=Homo sapiens OX=9606 GN=HSPG2 PE=1 SV=4 (P98160)	P98160	HSPG2	469 kDa	Homo sapiens
832	Cluster of Basic leucine zipper and W2 domain-containing protein 1 OS=Homo sapiens OX=9606 GN=BZW1 PE=1 SV=1 (Q7L1Q6)	Q7L1Q6	BZW1	48 kDa	Homo sapiens
833	Cluster of Basic leucine zipper and W2 domain-containing protein 2 (Fragment) OS=Homo sapiens OX=9606 GN=BZW2 PE=1 SV=1 (E7ETZ4)	E7ETZ4	BZW2	47 kDa	Homo sapiens
834	Cluster of Basigin OS=Homo sapiens OX=9606 GN=BSG PE=1 SV=2 (P35613)	P35613	BSG	42 kDa	Homo sapiens
835	Cluster of Battenin OS=Homo sapiens OX=9606 GN=CLN3 PE=1 SV=1 (Q9UBD8)	Q9UBD8	CLN3	19 kDa	Homo sapiens
836	Bcl2-associated agonist of cell death OS=Homo sapiens OX=9606 GN=BAD PE=1 SV=3	Q92934	BAD	18 kDa	Homo sapiens
837	Cluster of Bcl-2 homologous antagonist/killer OS=Homo sapiens OX=9606 GN=BAK1 PE=1 SV=1 (Q16611)	Q16611	BAK1	23 kDa	Homo sapiens
838	Cluster of Bcl-2-associated transcription factor 1 OS=Homo sapiens OX=9606 GN=BCLAF1 PE=1 SV=1 (E9PK91)	E9PK91	BCLAF1	100 kDa	Homo sapiens
839	Bcl-2-like protein 1 OS=Homo sapiens OX=9606 GN=BCL2L1 PE=1 SV=1	Q07817	BCL2L1	26 kDa	Homo sapiens
840	Bcl-2-like protein 2 (Fragment) OS=Homo sapiens OX=9606 GN=BCL2L2 PE=1 SV=8	G3V3G8 (+3)	BCL2L2	8 kDa	Homo sapiens
841	Bcl-2-like protein 11 OS=Homo sapiens OX=9606 GN=BCL2L11 PE=1 SV=1	O43521	BCL2L11	22 kDa	Homo sapiens
842	Cluster of Bcl-2-like protein 13 OS=Homo sapiens OX=9606 GN=BCL2L13 PE=1 SV=1 (Q9BXK5)	Q9BXK5	BCL2L13	53 kDa	Homo sapiens
843	Beclin 1-associated autophagy-related key regulator OS=Homo sapiens OX=9606 GN=ATG14 PE=1 SV=1	Q6ZNE5	ATG14	55 kDa	Homo sapiens
844	Cluster of Beclin-1 OS=Homo sapiens OX=9606 GN=BECN1 PE=1 SV=2 (Q14457)	Q14457	BECN1	52 kDa	Homo sapiens
845	Cluster of Beta tropomyosin isoform OS=Homo sapiens OX=9606 GN=TPM2 PE=1 SV=1 (A7XZE4)	A7XZE4	TPM2	33 kDa	Homo sapiens
846	Beta-1,3-galactosyltransferase 6 OS=Homo sapiens OX=9606 GN=B3GALT6 PE=1 SV=2	Q96L58	B3GALT6	37 kDa	Homo sapiens
847	Beta-1,3-glucosyltransferase OS=Homo sapiens OX=9606 GN=B3GLCT PE=1 SV=2	Q6Y288	B3GLCT	57 kDa	Homo sapiens
848	Beta-1,4-galactosyltransferase 1 OS=Homo sapiens OX=9606 GN=B4GALT1 PE=1 SV=5	P15291	B4GALT1	44 kDa	Homo sapiens
849	Beta-1,4-galactosyltransferase 7 OS=Homo sapiens OX=9606 GN=B4GALT7 PE=1 SV=1	Q9UBV7	B4GALT7	37 kDa	Homo sapiens
850	Beta-1,4-glucuronyltransferase 1 OS=Homo sapiens OX=9606 GN=B4GAT1 PE=1 SV=1	O43505	B4GAT1	47 kDa	Homo sapiens
851	Beta-1-syntrophin OS=Homo sapiens OX=9606 GN=SNTB1 PE=1 SV=3	Q13884	SNTB1	58 kDa	Homo sapiens
852	Cluster of Beta-2-glycoprotein 1 OS=Homo sapiens OX=9606 GN=APOH PE=1 SV=3 (P02749)	P02749	APOH	38 kDa	Homo sapiens
853	Beta-2-microglobulin OS=Homo sapiens OX=9606 GN=B2M PE=1 SV=1	P61769	B2M	14 kDa	Homo sapiens
854	Cluster of Beta-2-syntrophin OS=Homo sapiens OX=9606 GN=SNTB2 PE=1 SV=1 (Q13425)	Q13425	SNTB2	58 kDa	Homo sapiens
855	Cluster of Beta-adrenergic receptor kinase 1 OS=Homo sapiens OX=9606 GN=GRK2 PE=1 SV=2 (P25098)	P25098	GRK2	80 kDa	Homo sapiens
856	Cluster of Beta-arrestin-1 OS=Homo sapiens OX=9606 GN=ARRB1 PE=1 SV=2 (P49407)	P49407	ARRB1	47 kDa	Homo sapiens
857	Cluster of Beta-arrestin-2 OS=Homo sapiens OX=9606 GN=ARRB2 PE=1 SV=2 (P32121)	P32121	ARRB2	46 kDa	Homo sapiens
858	Beta-catenin-interacting protein 1 OS=Homo sapiens OX=9606 GN=CTNNBIP1 PE=1 SV=1	Q9NSA3	CTNNBIP1	9 kDa	Homo sapiens
859	Beta-catenin-like protein 1 OS=Homo sapiens OX=9606 GN=CTNNBL1 PE=1 SV=1	A0A087WUB9 (+1)	CTNNBL1	66 kDa	Homo sapiens
860	Cluster of Beta-enolase OS=Homo sapiens OX=9606 GN=ENO3 PE=1 SV=5 (P13929)	P13929	ENO3	47 kDa	Homo sapiens
861	Cluster of Beta-galactosidase OS=Homo sapiens OX=9606 GN=GLB1 PE=1 SV=2 (P16278)	P16278	GLB1	76 kDa	Homo sapiens
862	Beta-galactosidase-1-like protein OS=Homo sapiens OX=9606 GN=GLB1L PE=2 SV=1	Q6UWU2	GLB1L	74 kDa	Homo sapiens
863	Beta-glucuronidase OS=Homo sapiens OX=9606 GN=GUSB PE=1 SV=2	P08236	GUSB	75 kDa	Homo sapiens
864	Cluster of Beta-hexosaminidase subunit alpha OS=Homo sapiens OX=9606 GN=HEXA PE=1 SV=2 (P06865)	P06865	HEXA	61 kDa	Homo sapiens
865	Cluster of Beta-hexosaminidase subunit beta OS=Homo sapiens OX=9606 GN=HEXB PE=1 SV=3 (P07686)	P07686	HEXB	63 kDa	Homo sapiens
866	Cluster of Beta-mannosidase OS=Homo sapiens OX=9606 GN=MANBA PE=2 SV=3 (O00462)	O00462	MANBA	101 kDa	Homo sapiens
867	Cluster of Beta-parvin OS=Homo sapiens OX=9606 GN=PARVB PE=1 SV=1 (Q9HBI1)	Q9HBI1	PARVB	42 kDa	Homo sapiens
868	Beta-sarcoglycan OS=Homo sapiens OX=9606 GN=SGCB PE=1 SV=1	Q16585	SGCB	35 kDa	Homo sapiens
869	Beta-secretase 1 OS=Homo sapiens OX=9606 GN=BACE1 PE=1 SV=3	P56817	BACE1	56 kDa	Homo sapiens
870	Beta-synuclein OS=Homo sapiens OX=9606 GN=SNCB PE=1 SV=1	Q16143	SNCB	14 kDa	Homo sapiens
871	Beta/gamma crystallin domain-containing protein 1 OS=Homo sapiens OX=9606 GN=CRYBG1 PE=1 SV=1	A0A0J9YWL0	CRYBG1	232 kDa	Homo sapiens
872	Bifunctional 3'-phosphoadenosine 5'-phosphosulfate synthase 1 OS=Homo sapiens OX=9606 GN=PAPSS1 PE=1 SV=2	O43252	PAPSS1	71 kDa	Homo sapiens
873	Bifunctional 3'-phosphoadenosine 5'-phosphosulfate synthase 2 OS=Homo sapiens OX=9606 GN=PAPSS2 PE=1 SV=2	O95340	PAPSS2	70 kDa	Homo sapiens
874	Bifunctional UDP-N-acetylglucosamine 2-epimerase/N-acetylmannosamine kinase OS=Homo sapiens OX=9606 GN=GNE PE=1 SV=1	Q9Y223	GNE	79 kDa	Homo sapiens
875	Cluster of Bifunctional arginine demethylase and lysyl-hydroxylase JMJD6 OS=Homo sapiens OX=9606 GN=JMJD6 PE=1 SV=1 (Q6NYC1)	Q6NYC1	JMJD6	46 kDa	Homo sapiens
876	Cluster of Bifunctional coenzyme A synthase OS=Homo sapiens OX=9606 GN=COASY PE=1 SV=4 (Q13057)	Q13057	COASY	62 kDa	Homo sapiens
877	Bifunctional epoxide hydrolase 2 OS=Homo sapiens OX=9606 GN=EPHX2 PE=1 SV=1	E5RFU2	EPHX2	59 kDa	Homo sapiens
878	Bifunctional glutamate/proline--tRNA ligase OS=Homo sapiens OX=9606 GN=EPRS PE=1 SV=5	P07814	EPRS	171 kDa	Homo sapiens
879	Cluster of Bifunctional methylenetetrahydrofolate dehydrogenase/cyclohydrolase, mitochondrial OS=Homo sapiens OX=9606 GN=MTHFD2 PE=1 SV=2 (P13995)	P13995	MTHFD2	38 kDa	Homo sapiens
880	Cluster of Bifunctional polynucleotide phosphatase/kinase OS=Homo sapiens OX=9606 GN=PNKP PE=1 SV=1 (Q96T60)	Q96T60	PNKP	57 kDa	Homo sapiens
881	Cluster of Bifunctional purine biosynthesis protein PURH OS=Homo sapiens OX=9606 GN=ATIC PE=1 SV=3 (P31939)	P31939	ATIC	65 kDa	Homo sapiens
882	Biglycan OS=Homo sapiens OX=9606 GN=BGN PE=1 SV=2	P21810	BGN	42 kDa	Homo sapiens
883	Biliverdin reductase A OS=Homo sapiens OX=9606 GN=BLVRA PE=1 SV=2	P53004	BLVRA	33 kDa	Homo sapiens
884	Biogenesis of lysosome-related organelles complex 1 subunit 1 OS=Homo sapiens OX=9606 GN=BLOC1S1 PE=1 SV=2	P78537	BLOC1S1	17 kDa	Homo sapiens
885	Cluster of Biogenesis of lysosome-related organelles complex 1 subunit 2 OS=Homo sapiens OX=9606 GN=BLOC1S2 PE=1 SV=1 (Q6QNY1)	Q6QNY1	BLOC1S2	16 kDa	Homo sapiens
886	Cluster of Biogenesis of lysosome-related organelles complex 1 subunit 3 OS=Homo sapiens OX=9606 GN=BLOC1S3 PE=1 SV=1 (Q6QNY0)	Q6QNY0	BLOC1S3	21 kDa	Homo sapiens
887	Biogenesis of lysosome-related organelles complex 1 subunit 4 OS=Homo sapiens OX=9606 GN=BLOC1S4 PE=1 SV=1	Q9NUP1	BLOC1S4	23 kDa	Homo sapiens
888	Cluster of Biogenesis of lysosome-related organelles complex 1 subunit 5 OS=Homo sapiens OX=9606 GN=BLOC1S5 PE=1 SV=1 (Q8TDH9)	Q8TDH9	BLOC1S5	22 kDa	Homo sapiens
889	Cluster of Biogenesis of lysosome-related organelles complex 1 subunit 6 OS=Homo sapiens OX=9606 GN=BLOC1S6 PE=1 SV=1 (H3BST1)	H3BST1	BLOC1S6	20 kDa	Homo sapiens
890	Cluster of Biorientation of chromosomes in cell division protein 1 OS=Homo sapiens OX=9606 GN=BOD1 PE=1 SV=2 (Q96IK1)	Q96IK1	BOD1	19 kDa	Homo sapiens
891	Cluster of Biorientation of chromosomes in cell division protein 1-like 1 OS=Homo sapiens OX=9606 GN=BOD1L1 PE=1 SV=2 (Q8NFC6)	Q8NFC6	BOD1L1	330 kDa	Homo sapiens
892	Biotin--protein ligase OS=Homo sapiens OX=9606 GN=HLCS PE=1 SV=1	P50747	HLCS	81 kDa	Homo sapiens
893	Biotinidase OS=Homo sapiens OX=9606 GN=BTD PE=1 SV=2	P43251	BTD	61 kDa	Homo sapiens
894	Cluster of Bis(5'-adenosyl)-triphosphatase ENPP4 OS=Homo sapiens OX=9606 GN=ENPP4 PE=1 SV=3 (Q9Y6X5)	Q9Y6X5	ENPP4	52 kDa	Homo sapiens
895	Bis(5'-adenosyl)-triphosphatase OS=Homo sapiens OX=9606 GN=FHIT PE=1 SV=3	P49789	FHIT	17 kDa	Homo sapiens
896	Bis(5'-nucleosyl)-tetraphosphatase [asymmetrical] OS=Homo sapiens OX=9606 GN=NUDT2 PE=1 SV=3	P50583	NUDT2	17 kDa	Homo sapiens
897	Bisphosphoglycerate mutase OS=Homo sapiens OX=9606 GN=BPGM PE=1 SV=2	P07738	BPGM	30 kDa	Homo sapiens
898	Bleomycin hydrolase OS=Homo sapiens OX=9606 GN=BLMH PE=1 SV=1	Q13867	BLMH	53 kDa	Homo sapiens
899	Bloom syndrome protein OS=Homo sapiens OX=9606 GN=BLM PE=1 SV=1	P54132	BLM	159 kDa	Homo sapiens
900	BolA-like protein 1 OS=Homo sapiens OX=9606 GN=BOLA1 PE=1 SV=1	Q9Y3E2	BOLA1	14 kDa	Homo sapiens
901	Cluster of BolA-like protein 2 OS=Homo sapiens OX=9606 GN=BOLA2 PE=1 SV=1 (Q9H3K6)	Q9H3K6	BOLA2	10 kDa	Homo sapiens
902	BolA-like protein 3 OS=Homo sapiens OX=9606 GN=BOLA3 PE=1 SV=1	Q53S33	BOLA3	12 kDa	Homo sapiens
903	Bone marrow stromal antigen 2 OS=Homo sapiens OX=9606 GN=BST2 PE=1 SV=1	Q10589	BST2	20 kDa	Homo sapiens
904	Cluster of Bone morphogenetic protein 1 OS=Homo sapiens OX=9606 GN=BMP1 PE=1 SV=2 (P13497)	P13497	BMP1	111 kDa	Homo sapiens
905	Cluster of Bone morphogenetic protein receptor type-2 OS=Homo sapiens OX=9606 GN=BMPR2 PE=1 SV=2 (Q13873)	Q13873	BMPR2	115 kDa	Homo sapiens
906	Borealin OS=Homo sapiens OX=9606 GN=CDCA8 PE=1 SV=2	Q53HL2	CDCA8	31 kDa	Homo sapiens
907	Cluster of Brain acid soluble protein 1 OS=Homo sapiens OX=9606 GN=BASP1 PE=1 SV=2 (P80723)	P80723	BASP1	23 kDa	Homo sapiens
908	Brain protein I3 (Fragment) OS=Homo sapiens OX=9606 GN=BRI3 PE=4 SV=1	I3L1V6	BRI3	5 kDa	Homo sapiens
909	Brain protein I3 OS=Homo sapiens OX=9606 GN=BRI3 PE=1 SV=1	F5GXW6 (+1)	BRI3	11 kDa	Homo sapiens
910	Cluster of Brain-specific angiogenesis inhibitor 1-associated protein 2 OS=Homo sapiens OX=9606 GN=BAIAP2 PE=1 SV=1 (Q9UQB8)	Q9UQB8	BAIAP2	61 kDa	Homo sapiens
911	Brain-specific angiogenesis inhibitor 1-associated protein 2-like protein 1 OS=Homo sapiens OX=9606 GN=BAIAP2L1 PE=1 SV=2	Q9UHR4	BAIAP2L1	57 kDa	Homo sapiens
912	Branched-chain-amino-acid aminotransferase, cytosolic OS=Homo sapiens OX=9606 GN=BCAT1 PE=1 SV=3	P54687	BCAT1	43 kDa	Homo sapiens
913	Cluster of Branched-chain-amino-acid aminotransferase, mitochondrial OS=Homo sapiens OX=9606 GN=BCAT2 PE=1 SV=2 (O15382)	O15382	BCAT2	44 kDa	Homo sapiens
914	Cluster of Breast cancer anti-estrogen resistance protein 1 OS=Homo sapiens OX=9606 GN=BCAR1 PE=1 SV=2 (P56945)	P56945	BCAR1	93 kDa	Homo sapiens
915	Breast cancer anti-estrogen resistance protein 3 OS=Homo sapiens OX=9606 GN=BCAR3 PE=1 SV=1	O75815	BCAR3	93 kDa	Homo sapiens
916	Breast cancer metastasis-suppressor 1 (Fragment) OS=Homo sapiens OX=9606 GN=BRMS1 PE=1 SV=1	E9PJF5 (+2)	BRMS1	28 kDa	Homo sapiens
917	Breast cancer metastasis-suppressor 1-like protein OS=Homo sapiens OX=9606 GN=BRMS1L PE=1 SV=2	Q5PSV4	BRMS1L	38 kDa	Homo sapiens
918	Cluster of Breast carcinoma-amplified sequence 1 (Fragment) OS=Homo sapiens OX=9606 GN=BCAS1 PE=1 SV=1 (H0Y542)	H0Y542	BCAS1	51 kDa	Homo sapiens
919	Cluster of Breast carcinoma-amplified sequence 3 OS=Homo sapiens OX=9606 GN=BCAS3 PE=1 SV=3 (Q9H6U6)	Q9H6U6	BCAS3	101 kDa	Homo sapiens
920	Cluster of Brefeldin A-inhibited guanine nucleotide-exchange protein 1 OS=Homo sapiens OX=9606 GN=ARFGEF1 PE=1 SV=2 (Q9Y6D6)	Q9Y6D6	ARFGEF1	209 kDa	Homo sapiens
921	Brefeldin A-inhibited guanine nucleotide-exchange protein 2 OS=Homo sapiens OX=9606 GN=ARFGEF2 PE=1 SV=3	Q9Y6D5	ARFGEF2	202 kDa	Homo sapiens
922	Cluster of Bridging integrator 3 OS=Homo sapiens OX=9606 GN=BIN3 PE=1 SV=1 (Q9NQY0)	Q9NQY0	BIN3	30 kDa	Homo sapiens
923	Bromodomain adjacent to zinc finger domain protein 1A OS=Homo sapiens OX=9606 GN=BAZ1A PE=1 SV=2	Q9NRL2	BAZ1A	179 kDa	Homo sapiens
924	Cluster of Bromodomain adjacent to zinc finger domain protein 2A OS=Homo sapiens OX=9606 GN=BAZ2A PE=1 SV=1 (F8VU39)	F8VU39	BAZ2A	211 kDa	Homo sapiens
925	Bromodomain and WD repeat-containing protein 1 OS=Homo sapiens OX=9606 GN=BRWD1 PE=1 SV=4	Q9NSI6	BRWD1	263 kDa	Homo sapiens
926	Bromodomain testis-specific protein OS=Homo sapiens OX=9606 GN=BRDT PE=1 SV=4	Q58F21	BRDT	108 kDa	Homo sapiens
927	Cluster of Bromodomain-containing protein 1 OS=Homo sapiens OX=9606 GN=BRD1 PE=1 SV=1 (O95696)	O95696	BRD1	120 kDa	Homo sapiens
928	Cluster of Bromodomain-containing protein 2 OS=Homo sapiens OX=9606 GN=BRD2 PE=1 SV=1 (A0A0G2JK44)	A0A0G2JK44	BRD2	92 kDa	Homo sapiens
929	Bromodomain-containing protein 3 OS=Homo sapiens OX=9606 GN=BRD3 PE=1 SV=1	Q15059	BRD3	80 kDa	Homo sapiens
930	Bromodomain-containing protein 4 OS=Homo sapiens OX=9606 GN=BRD4 PE=1 SV=2	O60885	BRD4	152 kDa	Homo sapiens
931	Bromodomain-containing protein 7 OS=Homo sapiens OX=9606 GN=BRD7 PE=1 SV=1	Q9NPI1	BRD7	74 kDa	Homo sapiens
932	Cluster of Bromodomain-containing protein 8 (Fragment) OS=Homo sapiens OX=9606 GN=BRD8 PE=1 SV=1 (H7C127)	H7C127	BRD8	97 kDa	Homo sapiens
933	Cluster of Bromodomain-containing protein 9 OS=Homo sapiens OX=9606 GN=BRD9 PE=1 SV=2 (Q9H8M2)	Q9H8M2	BRD9	67 kDa	Homo sapiens
934	Cluster of Butyrophilin subfamily 2 member A1 OS=Homo sapiens OX=9606 GN=BTN2A1 PE=1 SV=3 (Q7KYR7)	Q7KYR7	BTN2A1	60 kDa	Homo sapiens
935	Cluster of Butyrophilin subfamily 3 member A3 OS=Homo sapiens OX=9606 GN=BTN3A3 PE=1 SV=1 (O00478)	O00478	BTN3A3	65 kDa	Homo sapiens
936	Cluster of Bystin OS=Homo sapiens OX=9606 GN=BYSL PE=1 SV=3 (Q13895)	Q13895	BYSL	50 kDa	Homo sapiens
937	C1QTNF3-AMACR readthrough (NMD candidate) OS=Homo sapiens OX=9606 GN=C1QTNF3-AMACR PE=4 SV=1	E9PGA6	C1QTNF3-AMACR	31 kDa	Homo sapiens
938	C2 domain-containing protein 2 OS=Homo sapiens OX=9606 GN=C2CD2 PE=1 SV=2	Q9Y426	C2CD2	76 kDa	Homo sapiens
939	Cluster of C2 domain-containing protein 5 OS=Homo sapiens OX=9606 GN=C2CD5 PE=1 SV=1 (Q86YS7)	Q86YS7	C2CD5	110 kDa	Homo sapiens
940	C4b-binding protein alpha chain OS=Homo sapiens OX=9606 GN=C4BPA PE=1 SV=2	P04003	C4BPA	67 kDa	Homo sapiens
941	Cluster of C-1-tetrahydrofolate synthase, cytoplasmic OS=Homo sapiens OX=9606 GN=MTHFD1 PE=1 SV=3 (P11586)	P11586	MTHFD1	102 kDa	Homo sapiens
942	Cluster of C-Jun-amino-terminal kinase-interacting protein 4 OS=Homo sapiens OX=9606 GN=SPAG9 PE=1 SV=4 (O60271)	O60271	SPAG9	146 kDa	Homo sapiens
943	C-Maf-inducing protein OS=Homo sapiens OX=9606 GN=CMIP PE=1 SV=3	Q8IY22	CMIP	86 kDa	Homo sapiens
944	C-X-C motif chemokine 5 OS=Homo sapiens OX=9606 GN=CXCL5 PE=1 SV=1	P42830	CXCL5	12 kDa	Homo sapiens
945	C-myc promoter-binding protein OS=Homo sapiens OX=9606 GN=DENND4A PE=1 SV=1	A0A0U1RR27 (+1)	DENND4A	215 kDa	Homo sapiens
946	Cluster of C-terminal-binding protein 1 OS=Homo sapiens OX=9606 GN=CTBP1 PE=1 SV=2 (Q13363)	Q13363	CTBP1	48 kDa	Homo sapiens
947	Cluster of C-terminal-binding protein 2 OS=Homo sapiens OX=9606 GN=CTBP2 PE=1 SV=1 (Q5SQP8)	Q5SQP8	CTBP2	56 kDa	Homo sapiens
948	C-type lectin domain family 11 member A OS=Homo sapiens OX=9606 GN=CLEC11A PE=1 SV=1	Q9Y240	CLEC11A	36 kDa	Homo sapiens
949	Cluster of C-type mannose receptor 2 OS=Homo sapiens OX=9606 GN=MRC2 PE=1 SV=2 (Q9UBG0)	Q9UBG0	MRC2	167 kDa	Homo sapiens
950	CAAX prenyl protease 1 homolog OS=Homo sapiens OX=9606 GN=ZMPSTE24 PE=1 SV=2	O75844	ZMPSTE24	55 kDa	Homo sapiens
951	Cluster of CAD protein OS=Homo sapiens OX=9606 GN=CAD PE=1 SV=3 (P27708)	P27708	CAD	243 kDa	Homo sapiens
952	Cluster of CAP-Gly domain-containing linker protein 1 OS=Homo sapiens OX=9606 GN=CLIP1 PE=1 SV=2 (P30622)	P30622	CLIP1	162 kDa	Homo sapiens
953	Cluster of CAP-Gly domain-containing linker protein 2 OS=Homo sapiens OX=9606 GN=CLIP2 PE=1 SV=1 (Q9UDT6)	Q9UDT6	CLIP2	116 kDa	Homo sapiens
954	Cluster of CAP-Gly domain-containing linker protein 4 OS=Homo sapiens OX=9606 GN=CLIP4 PE=1 SV=1 (Q8N3C7)	Q8N3C7	CLIP4	76 kDa	Homo sapiens
955	Cluster of CB1 cannabinoid receptor-interacting protein 1 OS=Homo sapiens OX=9606 GN=CNRIP1 PE=1 SV=1 (Q96F85)	Q96F85	CNRIP1	19 kDa	Homo sapiens
956	Cluster of CBP80/20-dependent translation initiation factor OS=Homo sapiens OX=9606 GN=CTIF PE=1 SV=1 (O43310)	O43310	CTIF	68 kDa	Homo sapiens
957	CCA tRNA nucleotidyltransferase 1, mitochondrial OS=Homo sapiens OX=9606 GN=TRNT1 PE=1 SV=2	Q96Q11	TRNT1	50 kDa	Homo sapiens
958	CCAAT/enhancer-binding protein beta OS=Homo sapiens OX=9606 GN=CEBPB PE=1 SV=2	P17676	CEBPB	36 kDa	Homo sapiens
959	CCAAT/enhancer-binding protein delta OS=Homo sapiens OX=9606 GN=CEBPD PE=1 SV=2	P49716	CEBPD	28 kDa	Homo sapiens
960	Cluster of CCAAT/enhancer-binding protein zeta OS=Homo sapiens OX=9606 GN=CEBPZ PE=1 SV=3 (Q03701)	Q03701	CEBPZ	121 kDa	Homo sapiens
961	Cluster of CCR4-NOT transcription complex subunit 1 OS=Homo sapiens OX=9606 GN=CNOT1 PE=1 SV=2 (A5YKK6)	A5YKK6	CNOT1	267 kDa	Homo sapiens
962	Cluster of CCR4-NOT transcription complex subunit 2 OS=Homo sapiens OX=9606 GN=CNOT2 PE=1 SV=2 (F8VUB4)	F8VUB4	CNOT2	57 kDa	Homo sapiens
963	Cluster of CCR4-NOT transcription complex subunit 3 OS=Homo sapiens OX=9606 GN=CNOT3 PE=1 SV=1 (O75175)	O75175	CNOT3	82 kDa	Homo sapiens
964	CCR4-NOT transcription complex subunit 4 OS=Homo sapiens OX=9606 GN=CNOT4 PE=1 SV=3	O95628	CNOT4	64 kDa	Homo sapiens
965	Cluster of CCR4-NOT transcription complex subunit 6 OS=Homo sapiens OX=9606 GN=CNOT6 PE=1 SV=2 (Q9ULM6)	Q9ULM6	CNOT6	63 kDa	Homo sapiens
966	CCR4-NOT transcription complex subunit 7 OS=Homo sapiens OX=9606 GN=CNOT7 PE=1 SV=3	Q9UIV1	CNOT7	33 kDa	Homo sapiens
967	CCR4-NOT transcription complex subunit 8 OS=Homo sapiens OX=9606 GN=CNOT8 PE=1 SV=1	Q9UFF9	CNOT8	34 kDa	Homo sapiens
968	Cluster of CCR4-NOT transcription complex subunit 9 OS=Homo sapiens OX=9606 GN=CNOT9 PE=1 SV=1 (Q92600)	Q92600	CNOT9	34 kDa	Homo sapiens
969	Cluster of CCR4-NOT transcription complex subunit 10 OS=Homo sapiens OX=9606 GN=CNOT10 PE=1 SV=1 (Q9H9A5)	Q9H9A5	CNOT10	82 kDa	Homo sapiens
970	CCR4-NOT transcription complex subunit 11 OS=Homo sapiens OX=9606 GN=CNOT11 PE=1 SV=1	Q9UKZ1	CNOT11	55 kDa	Homo sapiens
971	CD2 antigen cytoplasmic tail-binding protein 2 OS=Homo sapiens OX=9606 GN=CD2BP2 PE=1 SV=1	O95400	CD2BP2	38 kDa	Homo sapiens
972	CD2-associated protein OS=Homo sapiens OX=9606 GN=CD2AP PE=1 SV=1	Q9Y5K6	CD2AP	71 kDa	Homo sapiens
973	Cluster of CD44 antigen OS=Homo sapiens OX=9606 GN=CD44 PE=1 SV=3 (P16070)	P16070	CD44	82 kDa	Homo sapiens
974	CD58 antigen, (Lymphocyte function-associated antigen 3), isoform CRA_c OS=Homo sapiens OX=9606 GN=CD58 PE=1 SV=1	B1AMW1 (+1)	CD58	27 kDa	Homo sapiens
975	CD59 glycoprotein OS=Homo sapiens OX=9606 PE=1 SV=1	E9PR17	CD59	15 kDa	Homo sapiens
976	CD63 antigen OS=Homo sapiens OX=9606 GN=CD63 PE=1 SV=2	P08962	CD63	26 kDa	Homo sapiens
977	CD70 antigen OS=Homo sapiens OX=9606 GN=CD70 PE=1 SV=2	P32970	CD70	21 kDa	Homo sapiens
978	CD82 antigen OS=Homo sapiens OX=9606 GN=CD82 PE=1 SV=1	P27701	CD82	30 kDa	Homo sapiens
979	Cluster of CD97 antigen OS=Homo sapiens OX=9606 GN=CD97 PE=1 SV=4 (P48960)	P48960	CD97	92 kDa	Homo sapiens
980	CD99 antigen OS=Homo sapiens OX=9606 GN=CD99 PE=1 SV=1	P14209	CD99	19 kDa	Homo sapiens
981	CD99 antigen OS=Homo sapiens OX=9606 GN=CD99 PE=1 SV=1	A0A096LP69	CD99	19 kDa	Homo sapiens
982	CD99 antigen-like protein 2 OS=Homo sapiens OX=9606 GN=CD99L2 PE=1 SV=1	Q8TCZ2	CD99L2	28 kDa	Homo sapiens
983	CD109 antigen OS=Homo sapiens OX=9606 GN=CD109 PE=1 SV=2	Q6YHK3	CD109	162 kDa	Homo sapiens
984	CD166 antigen OS=Homo sapiens OX=9606 GN=ALCAM PE=1 SV=2	Q13740	ALCAM	65 kDa	Homo sapiens
985	CD276 antigen OS=Homo sapiens OX=9606 GN=CD276 PE=1 SV=1	A0A0C4DGH0 (+1)	CD276	42 kDa	Homo sapiens
986	CD302 antigen OS=Homo sapiens OX=9606 GN=CD302 PE=1 SV=1	Q8IX05	CD302	26 kDa	Homo sapiens
987	CD320 antigen OS=Homo sapiens OX=9606 GN=CD320 PE=1 SV=1	Q9NPF0	CD320	29 kDa	Homo sapiens
988	CDC42 small effector protein 1 OS=Homo sapiens OX=9606 GN=CDC42SE1 PE=1 SV=1	Q9NRR8	CDC42SE1	9 kDa	Homo sapiens
989	CDGSH iron-sulfur domain-containing protein 1 OS=Homo sapiens OX=9606 GN=CISD1 PE=1 SV=1	Q9NZ45	CISD1	12 kDa	Homo sapiens
990	Cluster of CDGSH iron-sulfur domain-containing protein 2 OS=Homo sapiens OX=9606 GN=CISD2 PE=1 SV=1 (Q8N5K1)	Q8N5K1	CISD2	15 kDa	Homo sapiens
991	CDGSH iron-sulfur domain-containing protein 3, mitochondrial OS=Homo sapiens OX=9606 GN=CISD3 PE=1 SV=1	P0C7P0	CISD3	14 kDa	Homo sapiens
992	CDK2-associated and cullin domain-containing protein 1 OS=Homo sapiens OX=9606 GN=CACUL1 PE=1 SV=1	Q86Y37	CACUL1	41 kDa	Homo sapiens
993	Cluster of CDK5 and ABL1 enzyme substrate 1 OS=Homo sapiens OX=9606 GN=CABLES1 PE=1 SV=2 (Q8TDN4)	Q8TDN4	CABLES1	68 kDa	Homo sapiens
994	Cluster of CDK5 regulatory subunit-associated protein 2 OS=Homo sapiens OX=9606 GN=CDK5RAP2 PE=1 SV=1 (A0A0A0MRG9)	A0A0A0MRG9	CDK5RAP2	190 kDa	Homo sapiens
995	Cluster of CDK5 regulatory subunit-associated protein 3 OS=Homo sapiens OX=9606 GN=CDK5RAP3 PE=1 SV=2 (Q96JB5)	Q96JB5	CDK5RAP3	57 kDa	Homo sapiens
996	Cluster of CDK-activating kinase assembly factor MAT1 OS=Homo sapiens OX=9606 GN=MNAT1 PE=1 SV=1 (P51948)	P51948	MNAT1	36 kDa	Homo sapiens
997	Cluster of CDKN2A-interacting protein OS=Homo sapiens OX=9606 GN=CDKN2AIP PE=1 SV=3 (Q9NXV6)	Q9NXV6	CDKN2AIP	61 kDa	Homo sapiens
998	CDKN2AIP N-terminal-like protein OS=Homo sapiens OX=9606 GN=CDKN2AIPNL PE=1 SV=1	Q96HQ2	CDKN2AIPNL	13 kDa	Homo sapiens
999	CDP-diacylglycerol--inositol 3-phosphatidyltransferase OS=Homo sapiens OX=9606 GN=CDIPT PE=1 SV=1	B3KY94 (+1)	CDIPT	26 kDa	Homo sapiens
1000	CGG triplet repeat-binding protein 1 OS=Homo sapiens OX=9606 GN=CGGBP1 PE=1 SV=2	Q9UFW8	CGGBP1	19 kDa	Homo sapiens
1001	Cluster of CHURC1-FNTB readthrough OS=Homo sapiens OX=9606 GN=CHURC1-FNTB PE=2 SV=1 (B4DL54)	B4DL54	CHURC1-FNTB	53 kDa	Homo sapiens
1002	CKLF-like MARVEL transmembrane domain-containing protein 4 OS=Homo sapiens OX=9606 GN=CMTM4 PE=1 SV=1	Q8IZR5	CMTM4	26 kDa	Homo sapiens
1003	CKLF-like MARVEL transmembrane domain-containing protein 6 OS=Homo sapiens OX=9606 GN=CMTM6 PE=1 SV=1	Q9NX76	CMTM6	20 kDa	Homo sapiens
1004	Cluster of CLIP-associating protein 1 OS=Homo sapiens OX=9606 GN=CLASP1 PE=1 SV=1 (Q7Z460)	Q7Z460	CLASP1	169 kDa	Homo sapiens
1005	Cluster of CLIP-associating protein 2 OS=Homo sapiens OX=9606 GN=CLASP2 PE=1 SV=1 (E7EW49)	E7EW49	CLASP2	166 kDa	Homo sapiens
1006	Cluster of CLK4 protein OS=Homo sapiens OX=9606 GN=CLK4 PE=1 SV=1 (B7ZL31)	B7ZL31	CLK4	45 kDa	Homo sapiens
1007	CLK4-associating serine/arginine-rich protein OS=Homo sapiens OX=9606 GN=CLASRP PE=1 SV=1	A0A0A0MQS2 (+1)	CLASRP	77 kDa	Homo sapiens
1008	CMP-sialic acid transporter OS=Homo sapiens OX=9606 GN=SLC35A1 PE=2 SV=1	P78382 (+1)	SLC35A1	37 kDa	Homo sapiens
1009	Cluster of COBW domain-containing protein 2 OS=Homo sapiens OX=9606 GN=CBWD2 PE=2 SV=1 (Q8IUF1)	Q8IUF1	CBWD2	44 kDa	Homo sapiens
1010	COL11A2 OS=Homo sapiens OX=9606 GN=COL11A2 PE=1 SV=1	A0A0C4DFS1 (+6)	COL11A2	172 kDa	Homo sapiens
1011	COMM domain-containing protein 1 OS=Homo sapiens OX=9606 GN=COMMD1 PE=1 SV=1	Q8N668	COMMD1	21 kDa	Homo sapiens
1012	COMM domain-containing protein 2 OS=Homo sapiens OX=9606 GN=COMMD2 PE=1 SV=2	Q86X83	COMMD2	23 kDa	Homo sapiens
1013	COMM domain-containing protein 3 (Fragment) OS=Homo sapiens OX=9606 GN=COMMD3 PE=1 SV=1	H0Y4E5	COMMD3	17 kDa	Homo sapiens
1014	Cluster of COMM domain-containing protein 4 OS=Homo sapiens OX=9606 GN=COMMD4 PE=1 SV=1 (Q9H0A8)	Q9H0A8	COMMD4	22 kDa	Homo sapiens
1015	COMM domain-containing protein 5 OS=Homo sapiens OX=9606 GN=COMMD5 PE=1 SV=1	Q9GZQ3	COMMD5	25 kDa	Homo sapiens
1016	COMM domain-containing protein 6 OS=Homo sapiens OX=9606 GN=COMMD6 PE=1 SV=1	Q7Z4G1	COMMD6	10 kDa	Homo sapiens
1017	Cluster of COMM domain-containing protein 7 OS=Homo sapiens OX=9606 GN=COMMD7 PE=1 SV=2 (Q86VX2)	Q86VX2	COMMD7	23 kDa	Homo sapiens
1018	COMM domain-containing protein 8 OS=Homo sapiens OX=9606 GN=COMMD8 PE=1 SV=1	Q9NX08	COMMD8	21 kDa	Homo sapiens
1019	Cluster of COMM domain-containing protein 9 OS=Homo sapiens OX=9606 GN=COMMD9 PE=1 SV=2 (Q9P000)	Q9P000	COMMD9	22 kDa	Homo sapiens
1020	COMM domain-containing protein 10 OS=Homo sapiens OX=9606 GN=COMMD10 PE=1 SV=1	Q9Y6G5	COMMD10	23 kDa	Homo sapiens
1021	Cluster of COMMD3-BMI1 readthrough OS=Homo sapiens OX=9606 GN=COMMD3-BMI1 PE=4 SV=1 (R4GMX3)	R4GMX3	COMMD3-BMI1	53 kDa	Homo sapiens
1022	Cluster of COP9 signalosome complex subunit 1 OS=Homo sapiens OX=9606 GN=GPS1 PE=1 SV=2 (C9JFE4)	C9JFE4	GPS1	53 kDa	Homo sapiens
1023	Cluster of COP9 signalosome complex subunit 2 OS=Homo sapiens OX=9606 GN=COPS2 PE=1 SV=1 (P61201)	P61201	COPS2	52 kDa	Homo sapiens
1024	Cluster of COP9 signalosome complex subunit 3 OS=Homo sapiens OX=9606 GN=COPS3 PE=1 SV=3 (Q9UNS2)	Q9UNS2	COPS3	48 kDa	Homo sapiens
1025	Cluster of COP9 signalosome complex subunit 4 OS=Homo sapiens OX=9606 GN=COPS4 PE=1 SV=1 (Q9BT78)	Q9BT78	COPS4	46 kDa	Homo sapiens
1026	Cluster of COP9 signalosome complex subunit 5 OS=Homo sapiens OX=9606 GN=COPS5 PE=1 SV=4 (Q92905)	Q92905	COPS5	38 kDa	Homo sapiens
1027	COP9 signalosome complex subunit 6 OS=Homo sapiens OX=9606 GN=COPS6 PE=1 SV=1	E7EM64 (+1)	COPS6	36 kDa	Homo sapiens
1028	Cluster of COP9 signalosome complex subunit 7a OS=Homo sapiens OX=9606 GN=COPS7A PE=1 SV=1 (Q9UBW8)	Q9UBW8	COPS7A	30 kDa	Homo sapiens
1029	Cluster of COP9 signalosome complex subunit 7b OS=Homo sapiens OX=9606 GN=COPS7B PE=1 SV=1 (J3KQ34)	J3KQ34	COPS7B	26 kDa	Homo sapiens
1030	COP9 signalosome complex subunit 8 OS=Homo sapiens OX=9606 GN=COPS8 PE=1 SV=1	Q99627	COPS8	23 kDa	Homo sapiens
1031	COP9 signalosome complex subunit 9 OS=Homo sapiens OX=9606 GN=COPS9 PE=1 SV=3	Q8WXC6	COPS9	6 kDa	Homo sapiens
1032	Cluster of COUP transcription factor 2 OS=Homo sapiens OX=9606 GN=NR2F2 PE=1 SV=1 (P24468)	P24468	NR2F2	46 kDa	Homo sapiens
1033	COX assembly mitochondrial protein 2 homolog OS=Homo sapiens OX=9606 GN=CMC2 PE=1 SV=1	Q9NRP2	CMC2	9 kDa	Homo sapiens
1034	COX assembly mitochondrial protein homolog OS=Homo sapiens OX=9606 GN=CMC1 PE=1 SV=1	Q7Z7K0	CMC1	12 kDa	Homo sapiens
1035	CREB-regulated transcription coactivator 1 OS=Homo sapiens OX=9606 GN=CRTC1 PE=1 SV=2	Q6UUV9	CRTC1	67 kDa	Homo sapiens
1036	CREB-regulated transcription coactivator 2 OS=Homo sapiens OX=9606 GN=CRTC2 PE=1 SV=2	Q53ET0	CRTC2	73 kDa	Homo sapiens
1037	CREB-regulated transcription coactivator 3 OS=Homo sapiens OX=9606 GN=CRTC3 PE=1 SV=2	Q6UUV7	CRTC3	67 kDa	Homo sapiens
1038	CSC1-like protein 1 OS=Homo sapiens OX=9606 GN=TMEM63A PE=1 SV=3	O94886	TMEM63A	92 kDa	Homo sapiens
1039	Cluster of CSC1-like protein 2 OS=Homo sapiens OX=9606 GN=TMEM63B PE=1 SV=1 (Q5T3F8)	Q5T3F8	TMEM63B	95 kDa	Homo sapiens
1040	Cluster of CTD small phosphatase-like protein 2 OS=Homo sapiens OX=9606 GN=CTDSPL2 PE=1 SV=2 (Q05D32)	Q05D32	CTDSPL2	53 kDa	Homo sapiens
1041	CTP synthase 1 OS=Homo sapiens OX=9606 GN=CTPS1 PE=1 SV=2	P17812	CTPS1	67 kDa	Homo sapiens
1042	CTP synthase 2 OS=Homo sapiens OX=9606 GN=CTPS2 PE=1 SV=1	Q9NRF8	CTPS2	66 kDa	Homo sapiens
1043	CTTNBP2 N-terminal-like protein OS=Homo sapiens OX=9606 GN=CTTNBP2NL PE=1 SV=2	Q9P2B4	CTTNBP2NL	70 kDa	Homo sapiens
1044	CUB domain-containing protein 1 OS=Homo sapiens OX=9606 GN=CDCP1 PE=1 SV=3	Q9H5V8	CDCP1	93 kDa	Homo sapiens
1045	CUE domain-containing protein 1 OS=Homo sapiens OX=9606 GN=CUEDC1 PE=1 SV=1	Q9NWM3	CUEDC1	42 kDa	Homo sapiens
1046	CUE domain-containing protein 2 OS=Homo sapiens OX=9606 GN=CUEDC2 PE=1 SV=1	Q9H467	CUEDC2	32 kDa	Homo sapiens
1047	Cluster of CUG triplet repeat, RNA binding protein 1, isoform CRA_c OS=Homo sapiens OX=9606 GN=CELF1 PE=1 SV=1 (G5EA30)	G5EA30	CELF1	55 kDa	Homo sapiens
1048	Cluster of CUGBP Elav-like family member 2 OS=Homo sapiens OX=9606 GN=CELF2 PE=1 SV=1 (A0A0J9YXJ0)	A0A0J9YXJ0	CELF2	57 kDa	Homo sapiens
1049	Cluster of CWF19-like protein 1 OS=Homo sapiens OX=9606 GN=CWF19L1 PE=1 SV=2 (Q69YN2)	Q69YN2	CWF19L1	61 kDa	Homo sapiens
1050	CXADR-like membrane protein OS=Homo sapiens OX=9606 GN=CLMP PE=1 SV=1	Q9H6B4	CLMP	41 kDa	Homo sapiens
1051	Cluster of CXXC-type zinc finger protein 1 OS=Homo sapiens OX=9606 GN=CXXC1 PE=1 SV=2 (Q9P0U4)	Q9P0U4	CXXC1	76 kDa	Homo sapiens
1052	CXXC-type zinc finger protein 5 OS=Homo sapiens OX=9606 GN=CXXC5 PE=1 SV=1	Q7LFL8	CXXC5	33 kDa	Homo sapiens
1053	Cactin OS=Homo sapiens OX=9606 GN=CACTIN PE=1 SV=3	Q8WUQ7	CACTIN	89 kDa	Homo sapiens
1054	Cluster of Cadherin-2 OS=Homo sapiens OX=9606 GN=CDH2 PE=1 SV=4 (P19022)	P19022	CDH2	100 kDa	Homo sapiens
1055	Cluster of Cadherin-6 OS=Homo sapiens OX=9606 GN=CDH6 PE=1 SV=1 (P55285)	P55285	CDH6	88 kDa	Homo sapiens
1056	Cadherin-11 OS=Homo sapiens OX=9606 GN=CDH11 PE=1 SV=2	P55287	CDH11	88 kDa	Homo sapiens
1057	Cadherin-13 OS=Homo sapiens OX=9606 GN=CDH13 PE=1 SV=1	P55290	CDH13	78 kDa	Homo sapiens
1058	Cadherin-related family member 4 (Fragment) OS=Homo sapiens OX=9606 GN=CDHR4 PE=4 SV=1	H7C5B2	CDHR4	16 kDa	Homo sapiens
1059	Cluster of Calcineurin B homologous protein 1 OS=Homo sapiens OX=9606 GN=CHP1 PE=1 SV=3 (Q99653)	Q99653	CHP1	22 kDa	Homo sapiens
1060	Cluster of Calcineurin subunit B type 1 OS=Homo sapiens OX=9606 GN=PPP3R1 PE=1 SV=1 (D3YTA9)	D3YTA9	PPP3R1	21 kDa	Homo sapiens
1061	Cluster of Calcineurin-binding protein cabin-1 OS=Homo sapiens OX=9606 GN=CABIN1 PE=1 SV=1 (Q9Y6J0)	Q9Y6J0	CABIN1	246 kDa	Homo sapiens
1062	Calcipressin-1 OS=Homo sapiens OX=9606 GN=RCAN1 PE=1 SV=1	E9PDJ2	RCAN1	32 kDa	Homo sapiens
1063	Calcium channel flower homolog OS=Homo sapiens OX=9606 GN=CACFD1 PE=1 SV=1	Q9UGQ2	CACFD1	18 kDa	Homo sapiens
1064	Calcium homeostasis endoplasmic reticulum protein OS=Homo sapiens OX=9606 GN=CHERP PE=1 SV=1	J3QK89	CHERP	105 kDa	Homo sapiens
1065	Calcium homeostasis modulator protein 2 OS=Homo sapiens OX=9606 GN=CALHM2 PE=2 SV=1	Q9HA72	CALHM2	36 kDa	Homo sapiens
1066	Calcium homeostasis modulator protein 5 OS=Homo sapiens OX=9606 GN=CALHM5 PE=2 SV=1	Q8N5C1	CALHM5	35 kDa	Homo sapiens
1067	Calcium load-activated calcium channel OS=Homo sapiens OX=9606 GN=TMCO1 PE=1 SV=1	J9JIE6	TMCO1	27 kDa	Homo sapiens
1068	Calcium release-activated calcium channel protein 1 OS=Homo sapiens OX=9606 GN=ORAI1 PE=1 SV=2	Q96D31	ORAI1	33 kDa	Homo sapiens
1069	Calcium signal-modulating cyclophilin ligand OS=Homo sapiens OX=9606 GN=CAMLG PE=1 SV=1	P49069	CAMLG	33 kDa	Homo sapiens
1070	Cluster of Calcium uniporter protein, mitochondrial OS=Homo sapiens OX=9606 GN=MCU PE=1 SV=1 (Q8NE86)	Q8NE86	MCU	40 kDa	Homo sapiens
1071	Cluster of Calcium uptake protein 1, mitochondrial OS=Homo sapiens OX=9606 GN=MICU1 PE=1 SV=1 (A0A0U1RRK1)	A0A0U1RRK1	MICU1	55 kDa	Homo sapiens
1072	Calcium uptake protein 2, mitochondrial OS=Homo sapiens OX=9606 GN=MICU2 PE=1 SV=2	Q8IYU8	MICU2	50 kDa	Homo sapiens
1073	Cluster of Calcium-activated potassium channel subunit alpha-1 (Fragment) OS=Homo sapiens OX=9606 GN=KCNMA1 PE=1 SV=1 (A0A1W2PQ93)	A0A1W2PQ93	KCNMA1	133 kDa	Homo sapiens
1074	Calcium-binding and coiled-coil domain-containing protein 1 OS=Homo sapiens OX=9606 GN=CALCOCO1 PE=1 SV=2	Q9P1Z2	CALCOCO1	77 kDa	Homo sapiens
1075	Cluster of Calcium-binding and coiled-coil domain-containing protein 2 OS=Homo sapiens OX=9606 GN=CALCOCO2 PE=1 SV=1 (Q13137)	Q13137	CALCOCO2	52 kDa	Homo sapiens
1076	Cluster of Calcium-binding mitochondrial carrier protein Aralar2 OS=Homo sapiens OX=9606 GN=SLC25A13 PE=1 SV=2 (Q9UJS0)	Q9UJS0	SLC25A13	74 kDa	Homo sapiens
1077	Calcium-binding mitochondrial carrier protein SCaMC-1 OS=Homo sapiens OX=9606 GN=SLC25A24 PE=1 SV=2	Q6NUK1	SLC25A24	53 kDa	Homo sapiens
1078	Calcium-binding protein 39 OS=Homo sapiens OX=9606 GN=CAB39 PE=1 SV=1	Q9Y376	CAB39	40 kDa	Homo sapiens
1079	Cluster of Calcium-binding protein 39-like OS=Homo sapiens OX=9606 GN=CAB39L PE=1 SV=3 (Q9H9S4)	Q9H9S4	CAB39L	39 kDa	Homo sapiens
1080	Cluster of Calcium-dependent secretion activator 2 OS=Homo sapiens OX=9606 GN=CADPS2 PE=1 SV=2 (Q86UW7)	Q86UW7	CADPS2	148 kDa	Homo sapiens
1081	Calcium-independent phospholipase A2-gamma OS=Homo sapiens OX=9606 GN=PNPLA8 PE=1 SV=1	Q9NP80	PNPLA8	88 kDa	Homo sapiens
1082	Cluster of Calcium-regulated heat-stable protein 1 OS=Homo sapiens OX=9606 GN=CARHSP1 PE=1 SV=2 (Q9Y2V2)	Q9Y2V2	CARHSP1	16 kDa	Homo sapiens
1083	Cluster of Calcium-transporting ATPase OS=Homo sapiens OX=9606 GN=ATP2C1 PE=1 SV=1 (B4E2Q0)	B4E2Q0	ATP2C1	105 kDa	Homo sapiens
1084	Cluster of Calcium/calmodulin-dependent 3',5'-cyclic nucleotide phosphodiesterase 1C OS=Homo sapiens OX=9606 GN=PDE1C PE=1 SV=1 (Q14123)	Q14123	PDE1C	81 kDa	Homo sapiens
1085	Cluster of Calcium/calmodulin-dependent protein kinase kinase 2 OS=Homo sapiens OX=9606 GN=CAMKK2 PE=1 SV=2 (Q96RR4)	Q96RR4	CAMKK2	65 kDa	Homo sapiens
1086	Cluster of Calcium/calmodulin-dependent protein kinase type 1 OS=Homo sapiens OX=9606 GN=CAMK1 PE=1 SV=1 (Q14012)	Q14012	CAMK1	41 kDa	Homo sapiens
1087	Cluster of Calcium/calmodulin-dependent protein kinase type II subunit delta OS=Homo sapiens OX=9606 GN=CAMK2D PE=1 SV=1 (E9PBG7)	E9PBG7	CAMK2D	58 kDa	Homo sapiens
1088	Calcium/calmodulin-dependent protein kinase type IV OS=Homo sapiens OX=9606 GN=CAMK4 PE=1 SV=1	Q16566	CAMK4	52 kDa	Homo sapiens
1089	Calcyclin-binding protein OS=Homo sapiens OX=9606 GN=CACYBP PE=1 SV=2	Q9HB71	CACYBP	26 kDa	Homo sapiens
1090	Calcyphosin OS=Homo sapiens OX=9606 GN=CAPS PE=1 SV=2	Q13938	CAPS	30 kDa	Homo sapiens
1091	Cluster of Caldesmon OS=Homo sapiens OX=9606 GN=CALD1 PE=1 SV=3 (Q05682)	Q05682	CALD1	93 kDa	Homo sapiens
1092	Cluster of Calmodulin-2 (Fragment) OS=Homo sapiens OX=9606 GN=CALM2 PE=1 SV=1 (H0Y7A7)	H0Y7A7	CALM2	21 kDa	Homo sapiens
1093	Calmodulin-like protein 3 OS=Homo sapiens OX=9606 GN=CALML3 PE=1 SV=2	P27482	CALML3	17 kDa	Homo sapiens
1094	Calmodulin-lysine N-methyltransferase OS=Homo sapiens OX=9606 GN=CAMKMT PE=1 SV=2	Q7Z624	CAMKMT	36 kDa	Homo sapiens
1095	Calmodulin-regulated spectrin-associated protein 1 OS=Homo sapiens OX=9606 GN=CAMSAP1 PE=1 SV=2	Q5T5Y3	CAMSAP1	178 kDa	Homo sapiens
1096	Calmodulin-regulated spectrin-associated protein 2 OS=Homo sapiens OX=9606 GN=CAMSAP2 PE=1 SV=3	Q08AD1	CAMSAP2	168 kDa	Homo sapiens
1097	Cluster of Calnexin OS=Homo sapiens OX=9606 GN=CANX PE=1 SV=2 (P27824)	P27824	CANX	68 kDa	Homo sapiens
1098	Cluster of Calpain small subunit 1 OS=Homo sapiens OX=9606 GN=CAPNS1 PE=1 SV=1 (K7ELJ7)	K7ELJ7	CAPNS1	29 kDa	Homo sapiens
1099	Cluster of Calpain-1 catalytic subunit OS=Homo sapiens OX=9606 GN=CAPN1 PE=1 SV=1 (P07384)	P07384	CAPN1	82 kDa	Homo sapiens
1100	Calpain-2 catalytic subunit OS=Homo sapiens OX=9606 GN=CAPN2 PE=1 SV=6	P17655	CAPN2	80 kDa	Homo sapiens
1101	Calpain-5 OS=Homo sapiens OX=9606 GN=CAPN5 PE=1 SV=2	O15484	CAPN5	73 kDa	Homo sapiens
1102	Cluster of Calpain-7 OS=Homo sapiens OX=9606 GN=CAPN7 PE=1 SV=1 (Q9Y6W3)	Q9Y6W3	CAPN7	93 kDa	Homo sapiens
1103	Cluster of Calpain-15 OS=Homo sapiens OX=9606 GN=CAPN15 PE=1 SV=1 (O75808)	O75808	CAPN15	117 kDa	Homo sapiens
1104	Cluster of Calpastatin OS=Homo sapiens OX=9606 GN=CAST PE=1 SV=4 (P20810)	P20810	CAST	77 kDa	Homo sapiens
1105	Cluster of Calponin OS=Homo sapiens OX=9606 GN=CNN2 PE=1 SV=1 (B4DUT8)	B4DUT8	CNN2	36 kDa	Homo sapiens
1106	Cluster of Calponin-1 OS=Homo sapiens OX=9606 GN=CNN1 PE=1 SV=2 (P51911)	P51911	CNN1	33 kDa	Homo sapiens
1107	Calponin-3 OS=Homo sapiens OX=9606 GN=CNN3 PE=1 SV=1	Q15417	CNN3	36 kDa	Homo sapiens
1108	Cluster of Calreticulin OS=Homo sapiens OX=9606 GN=CALR PE=1 SV=1 (P27797)	P27797	CALR	48 kDa	Homo sapiens
1109	Cluster of Calretinin OS=Homo sapiens OX=9606 GN=CALB2 PE=2 SV=2 (P22676)	P22676	CALB2	32 kDa	Homo sapiens
1110	Cluster of Calsyntenin-1 OS=Homo sapiens OX=9606 GN=CLSTN1 PE=1 SV=1 (O94985)	O94985	CLSTN1	110 kDa	Homo sapiens
1111	Calumenin OS=Homo sapiens OX=9606 GN=CALU PE=1 SV=2	O43852	CALU	37 kDa	Homo sapiens
1112	Cluster of Cancer-related nucleoside-triphosphatase OS=Homo sapiens OX=9606 GN=NTPCR PE=1 SV=1 (Q9BSD7)	Q9BSD7	NTPCR	21 kDa	Homo sapiens
1113	Cluster of Cap-specific mRNA (nucleoside-2'-O-)-methyltransferase 1 OS=Homo sapiens OX=9606 GN=CMTR1 PE=1 SV=1 (Q8N1G2)	Q8N1G2	CMTR1	95 kDa	Homo sapiens
1114	Cluster of Capping protein (Actin filament) muscle Z-line, beta, isoform CRA_d OS=Homo sapiens OX=9606 GN=CAPZB PE=1 SV=1 (B1AK88)	B1AK88	CAPZB	34 kDa	Homo sapiens
1115	Caprin-1 OS=Homo sapiens OX=9606 GN=CAPRIN1 PE=1 SV=2	Q14444	CAPRIN1	78 kDa	Homo sapiens
1116	Carbamoyl-phosphate synthase [ammonia], mitochondrial OS=Homo sapiens OX=9606 GN=CPS1 PE=1 SV=2	P31327	CPS1	165 kDa	Homo sapiens
1117	Carbohydrate sulfotransferase 14 OS=Homo sapiens OX=9606 GN=CHST14 PE=1 SV=2	Q8NCH0	CHST14	43 kDa	Homo sapiens
1118	Carbonic anhydrase 2 OS=Homo sapiens OX=9606 GN=CA2 PE=1 SV=2	P00918	CA2	29 kDa	Homo sapiens
1119	Carbonic anhydrase 3 OS=Homo sapiens OX=9606 GN=CA3 PE=1 SV=3	P07451	CA3	30 kDa	Homo sapiens
1120	Carbonic anhydrase 5B, mitochondrial OS=Homo sapiens OX=9606 GN=CA5B PE=1 SV=1	Q9Y2D0	CA5B	36 kDa	Homo sapiens
1121	Carbonic anhydrase 13 OS=Homo sapiens OX=9606 GN=CA13 PE=1 SV=1	Q8N1Q1	CA13	29 kDa	Homo sapiens
1122	Cluster of Carbonyl reductase [NADPH] 1 OS=Homo sapiens OX=9606 GN=CBR1 PE=1 SV=3 (P16152)	P16152	CBR1	30 kDa	Homo sapiens
1123	Carbonyl reductase [NADPH] 3 OS=Homo sapiens OX=9606 GN=CBR3 PE=1 SV=3	O75828	CBR3	31 kDa	Homo sapiens
1124	Carboxy-terminal domain RNA polymerase II polypeptide A small phosphatase 1 OS=Homo sapiens OX=9606 GN=CTDSP1 PE=1 SV=1	Q9GZU7	CTDSP1	29 kDa	Homo sapiens
1125	Carboxymethylenebutenolidase homolog OS=Homo sapiens OX=9606 GN=CMBL PE=1 SV=1	Q96DG6	CMBL	28 kDa	Homo sapiens
1126	Cluster of Carboxypeptidase A4 OS=Homo sapiens OX=9606 GN=CPA4 PE=1 SV=2 (Q9UI42)	Q9UI42	CPA4	47 kDa	Homo sapiens
1127	Cluster of Carboxypeptidase D OS=Homo sapiens OX=9606 GN=CPD PE=1 SV=2 (O75976)	O75976	CPD	153 kDa	Homo sapiens
1128	Cluster of Carboxypeptidase E OS=Homo sapiens OX=9606 GN=CPE PE=1 SV=1 (P16870)	P16870	CPE	53 kDa	Homo sapiens
1129	Carboxypeptidase N catalytic chain OS=Homo sapiens OX=9606 GN=CPN1 PE=1 SV=1	P15169	CPN1	52 kDa	Homo sapiens
1130	Cluster of Carboxypeptidase Q OS=Homo sapiens OX=9606 GN=CPQ PE=1 SV=1 (Q9Y646)	Q9Y646	CPQ	52 kDa	Homo sapiens
1131	Carcinoembryonic antigen-related cell adhesion molecule 18 OS=Homo sapiens OX=9606 GN=CEACAM18 PE=3 SV=4	A8MTB9	CEACAM18	43 kDa	Homo sapiens
1132	Cluster of Carnitine O-acetyltransferase OS=Homo sapiens OX=9606 GN=CRAT PE=1 SV=5 (P43155)	P43155	CRAT	71 kDa	Homo sapiens
1133	Cluster of Carnitine O-palmitoyltransferase 1, liver isoform OS=Homo sapiens OX=9606 GN=CPT1A PE=1 SV=2 (P50416)	P50416	CPT1A	88 kDa	Homo sapiens
1134	Cluster of Carnitine O-palmitoyltransferase 2, mitochondrial OS=Homo sapiens OX=9606 GN=CPT2 PE=1 SV=2 (P23786)	P23786	CPT2	74 kDa	Homo sapiens
1135	Cluster of Carnosine N-methyltransferase OS=Homo sapiens OX=9606 GN=CARNMT1 PE=1 SV=1 (Q8N4J0)	Q8N4J0	CARNMT1	47 kDa	Homo sapiens
1136	Cluster of Cartilage oligomeric matrix protein, isoform CRA_b OS=Homo sapiens OX=9606 GN=COMP PE=1 SV=1 (G3XAP6)	G3XAP6	COMP	80 kDa	Homo sapiens
1137	Cartilage-associated protein OS=Homo sapiens OX=9606 GN=CRTAP PE=1 SV=1	O75718	CRTAP	47 kDa	Homo sapiens
1138	Cluster of Casein kinase I isoform alpha OS=Homo sapiens OX=9606 GN=CSNK1A1 PE=1 SV=2 (P48729)	P48729	CSNK1A1	39 kDa	Homo sapiens
1139	Cluster of Casein kinase I isoform delta OS=Homo sapiens OX=9606 GN=CSNK1D PE=1 SV=2 (H7BYT1)	H7BYT1	CSNK1D	49 kDa	Homo sapiens
1140	Cluster of Casein kinase I isoform gamma-1 OS=Homo sapiens OX=9606 GN=CSNK1G1 PE=1 SV=2 (U3KQA5)	U3KQA5	CSNK1G1	49 kDa	Homo sapiens
1141	Cluster of Casein kinase II subunit alpha OS=Homo sapiens OX=9606 GN=CSNK2A1 PE=1 SV=1 (E7EU96)	E7EU96	CSNK2A1	45 kDa	Homo sapiens
1142	Casein kinase II subunit alpha' OS=Homo sapiens OX=9606 GN=CSNK2A2 PE=1 SV=1	P19784	CSNK2A2	41 kDa	Homo sapiens
1143	Cluster of Casein kinase II subunit beta OS=Homo sapiens OX=9606 GN=CSNK2B PE=1 SV=1 (P67870)	P67870	CSNK2B	25 kDa	Homo sapiens
1144	Cluster of Caseinolytic peptidase B protein homolog (Fragment) OS=Homo sapiens OX=9606 GN=CLPB PE=1 SV=1 (H0YGM0)	H0YGM0	CLPB	80 kDa	Homo sapiens
1145	Caskin-2 OS=Homo sapiens OX=9606 GN=CASKIN2 PE=1 SV=2	Q8WXE0	CASKIN2	127 kDa	Homo sapiens
1146	Cluster of Caspase 1, apoptosis-related cysteine peptidase (Interleukin 1, beta, convertase), isoform CRA_c OS=Homo sapiens OX=9606 GN=CASP1 PE=1 SV=1 (G3V169)	G3V169	CASP1	41 kDa	Homo sapiens
1147	Caspase activity and apoptosis inhibitor 1 OS=Homo sapiens OX=9606 GN=CAAP1 PE=1 SV=2	Q9H8G2	CAAP1	38 kDa	Homo sapiens
1148	Caspase recruitment domain-containing protein 6 OS=Homo sapiens OX=9606 GN=CARD6 PE=1 SV=2	Q9BX69	CARD6	116 kDa	Homo sapiens
1149	Caspase recruitment domain-containing protein 8 OS=Homo sapiens OX=9606 GN=CARD8 PE=1 SV=1	E5RFV9	CARD8	8 kDa	Homo sapiens
1150	Cluster of Caspase recruitment domain-containing protein 14 OS=Homo sapiens OX=9606 GN=CARD14 PE=1 SV=2 (Q9BXL6)	Q9BXL6	CARD14	113 kDa	Homo sapiens
1151	Caspase recruitment domain-containing protein 19 OS=Homo sapiens OX=9606 GN=CARD19 PE=1 SV=1	Q96LW7	CARD19	26 kDa	Homo sapiens
1152	Caspase-2 OS=Homo sapiens OX=9606 GN=CASP2 PE=1 SV=2	P42575	CASP2	51 kDa	Homo sapiens
1153	Cluster of Caspase-3 OS=Homo sapiens OX=9606 GN=CASP3 PE=1 SV=2 (P42574)	P42574	CASP3	32 kDa	Homo sapiens
1154	Cluster of Caspase-4 OS=Homo sapiens OX=9606 GN=CASP4 PE=1 SV=1 (P49662)	P49662	CASP4	43 kDa	Homo sapiens
1155	Cluster of Caspase-6 OS=Homo sapiens OX=9606 GN=CASP6 PE=1 SV=2 (P55212)	P55212	CASP6	33 kDa	Homo sapiens
1156	Cluster of Caspase-7 OS=Homo sapiens OX=9606 GN=CASP7 PE=1 SV=1 (P55210)	P55210	CASP7	34 kDa	Homo sapiens
1157	Cluster of Caspase-8 OS=Homo sapiens OX=9606 GN=CASP8 PE=1 SV=1 (Q14790)	Q14790	CASP8	55 kDa	Homo sapiens
1158	Caspase-9 OS=Homo sapiens OX=9606 GN=CASP9 PE=1 SV=1	F8VVS7 (+1)	CASP9	46 kDa	Homo sapiens
1159	Caspase-10 OS=Homo sapiens OX=9606 GN=CASP10 PE=1 SV=3	Q92851	CASP10	59 kDa	Homo sapiens
1160	Catalase OS=Homo sapiens OX=9606 GN=CAT PE=1 SV=3	P04040	CAT	60 kDa	Homo sapiens
1161	Catechol O-methyltransferase OS=Homo sapiens OX=9606 GN=COMT PE=1 SV=2	P21964	COMT	30 kDa	Homo sapiens
1162	Catechol O-methyltransferase domain-containing protein 1 OS=Homo sapiens OX=9606 GN=COMTD1 PE=1 SV=1	Q86VU5 (+1)	COMTD1	29 kDa	Homo sapiens
1163	Cluster of Catenin alpha-1 OS=Homo sapiens OX=9606 GN=CTNNA1 PE=1 SV=1 (P35221)	P35221	CTNNA1	100 kDa	Homo sapiens
1164	Catenin alpha-3 OS=Homo sapiens OX=9606 GN=CTNNA3 PE=1 SV=2	Q9UI47	CTNNA3	100 kDa	Homo sapiens
1165	Cluster of Catenin beta-1 OS=Homo sapiens OX=9606 GN=CTNNB1 PE=1 SV=1 (A0A2R8Y804)	A0A2R8Y804	CTNNB1	77 kDa	Homo sapiens
1166	Cluster of Catenin delta-1 OS=Homo sapiens OX=9606 GN=CTNND1 PE=1 SV=2 (C9JZR2)	C9JZR2	CTNND1	105 kDa	Homo sapiens
1167	Cluster of Catenin delta-2 OS=Homo sapiens OX=9606 GN=CTNND2 PE=1 SV=1 (E9PHB5)	E9PHB5	CTNND2	99 kDa	Homo sapiens
1168	Cluster of Cathepsin B OS=Homo sapiens OX=9606 GN=CTSB PE=1 SV=3 (P07858)	P07858	CTSB	38 kDa	Homo sapiens
1169	Cluster of Cathepsin K (Fragment) OS=Homo sapiens OX=9606 GN=CTSK PE=1 SV=1 (Q5QP40)	Q5QP40	CTSK	30 kDa	Homo sapiens
1170	Cathepsin L1 OS=Homo sapiens OX=9606 GN=CTSL PE=1 SV=2	P07711	CTSL	38 kDa	Homo sapiens
1171	Cluster of Cathepsin S OS=Homo sapiens OX=9606 GN=CTSS PE=1 SV=3 (P25774)	P25774	CTSS	37 kDa	Homo sapiens
1172	Cathepsin Z OS=Homo sapiens OX=9606 GN=CTSZ PE=1 SV=1	Q9UBR2	CTSZ	34 kDa	Homo sapiens
1173	Cluster of Cation-dependent mannose-6-phosphate receptor OS=Homo sapiens OX=9606 GN=M6PR PE=1 SV=1 (P20645)	P20645	M6PR	31 kDa	Homo sapiens
1174	Cluster of Cation-independent mannose-6-phosphate receptor OS=Homo sapiens OX=9606 GN=IGF2R PE=1 SV=3 (P11717)	P11717	IGF2R	274 kDa	Homo sapiens
1175	Cation-transporting ATPase OS=Homo sapiens OX=9606 GN=ATP13A3 PE=1 SV=1	A0A2R8YDN7	ATP13A3	139 kDa	Homo sapiens
1176	Caveolae-associated protein 1 OS=Homo sapiens OX=9606 GN=CAVIN1 PE=1 SV=1	Q6NZI2	CAVIN1	43 kDa	Homo sapiens
1177	Caveolae-associated protein 2 OS=Homo sapiens OX=9606 GN=CAVIN2 PE=1 SV=3	O95810	CAVIN2	47 kDa	Homo sapiens
1178	Caveolae-associated protein 3 OS=Homo sapiens OX=9606 GN=CAVIN3 PE=1 SV=3	Q969G5	CAVIN3	28 kDa	Homo sapiens
1179	Caveolin OS=Homo sapiens OX=9606 GN=CAV2 PE=1 SV=1	E9PCT3 (+1)	CAV2	13 kDa	Homo sapiens
1180	Cluster of Caveolin-1 OS=Homo sapiens OX=9606 GN=CAV1 PE=1 SV=4 (Q03135)	Q03135	CAV1	20 kDa	Homo sapiens
1181	Caytaxin OS=Homo sapiens OX=9606 GN=ATCAY PE=1 SV=2	Q86WG3	ATCAY	42 kDa	Homo sapiens
1182	Cdc42 effector protein 1 OS=Homo sapiens OX=9606 GN=CDC42EP1 PE=1 SV=1	Q00587	CDC42EP1	40 kDa	Homo sapiens
1183	Cdc42 effector protein 2 OS=Homo sapiens OX=9606 GN=CDC42EP2 PE=1 SV=1	O14613	CDC42EP2	22 kDa	Homo sapiens
1184	Cdc42 effector protein 3 (Fragment) OS=Homo sapiens OX=9606 GN=CDC42EP3 PE=1 SV=8	C9JEZ4 (+1)	CDC42EP3	24 kDa	Homo sapiens
1185	Cdc42 effector protein 4 OS=Homo sapiens OX=9606 GN=CDC42EP4 PE=1 SV=1	Q9H3Q1	CDC42EP4	38 kDa	Homo sapiens
1186	Cluster of Cdc42-interacting protein 4 OS=Homo sapiens OX=9606 GN=TRIP10 PE=1 SV=3 (Q15642)	Q15642	TRIP10	68 kDa	Homo sapiens
1187	Cell adhesion molecule 1 OS=Homo sapiens OX=9606 GN=CADM1 PE=1 SV=1	A0A087X1W8 (+3)	CADM1	46 kDa	Homo sapiens
1188	Cell adhesion molecule 4 OS=Homo sapiens OX=9606 GN=CADM4 PE=1 SV=1	Q8NFZ8	CADM4	43 kDa	Homo sapiens
1189	Cluster of Cell cycle and apoptosis regulator protein 2 OS=Homo sapiens OX=9606 GN=CCAR2 PE=1 SV=2 (Q8N163)	Q8N163	CCAR2	103 kDa	Homo sapiens
1190	Cluster of Cell cycle checkpoint control protein RAD9A (Fragment) OS=Homo sapiens OX=9606 GN=RAD9A PE=1 SV=1 (F5H4F1)	F5H4F1	RAD9A	27 kDa	Homo sapiens
1191	Cluster of Cell cycle control protein 50A OS=Homo sapiens OX=9606 GN=TMEM30A PE=1 SV=1 (Q9NV96)	Q9NV96	TMEM30A	41 kDa	Homo sapiens
1192	Cell cycle control protein 50B OS=Homo sapiens OX=9606 GN=TMEM30B PE=1 SV=1	Q3MIR4	TMEM30B	39 kDa	Homo sapiens
1193	Cell cycle exit and neuronal differentiation protein 1 OS=Homo sapiens OX=9606 GN=CEND1 PE=1 SV=1	Q8N111	CEND1	15 kDa	Homo sapiens
1194	Cell cycle progression protein 1 OS=Homo sapiens OX=9606 GN=CCPG1 PE=1 SV=3	Q9ULG6	CCPG1	87 kDa	Homo sapiens
1195	Cell cycle regulator of non-homologous end joining OS=Homo sapiens OX=9606 GN=CYREN PE=1 SV=2	C9JKC7	CYREN	7 kDa	Homo sapiens
1196	Cluster of Cell death regulator Aven OS=Homo sapiens OX=9606 GN=AVEN PE=1 SV=1 (Q9NQS1)	Q9NQS1	AVEN	39 kDa	Homo sapiens
1197	Cell death-inducing p53-target protein 1 OS=Homo sapiens OX=9606 GN=CDIP1 PE=1 SV=1	Q9H305	CDIP1	22 kDa	Homo sapiens
1198	Cluster of Cell division control protein 42 homolog OS=Homo sapiens OX=9606 GN=CDC42 PE=1 SV=2 (P60953)	P60953	CDC42	21 kDa	Homo sapiens
1199	Cluster of Cell division cycle 2, G1 to S and G2 to M, isoform CRA_a OS=Homo sapiens OX=9606 GN=CDK1 PE=1 SV=1 (A0A024QZP7)	A0A024QZP7	CDK1	34 kDa	Homo sapiens
1200	Cell division cycle 5-like protein OS=Homo sapiens OX=9606 GN=CDC5L PE=1 SV=2	Q99459	CDC5L	92 kDa	Homo sapiens
1201	Cluster of Cell division cycle 27, isoform CRA_c OS=Homo sapiens OX=9606 GN=CDC27 PE=1 SV=1 (G5EA36)	G5EA36	CDC27	92 kDa	Homo sapiens
1202	Cluster of Cell division cycle and apoptosis regulator protein 1 OS=Homo sapiens OX=9606 GN=CCAR1 PE=1 SV=2 (Q8IX12)	Q8IX12	CCAR1	133 kDa	Homo sapiens
1203	Cell division cycle protein 16 homolog OS=Homo sapiens OX=9606 GN=CDC16 PE=1 SV=2	Q13042	CDC16	72 kDa	Homo sapiens
1204	Cell division cycle protein 20 homolog OS=Homo sapiens OX=9606 GN=CDC20 PE=1 SV=2	Q12834	CDC20	55 kDa	Homo sapiens
1205	Cell division cycle protein 23 homolog OS=Homo sapiens OX=9606 GN=CDC23 PE=1 SV=3	Q9UJX2	CDC23	69 kDa	Homo sapiens
1206	Cell division cycle protein 123 homolog OS=Homo sapiens OX=9606 GN=CDC123 PE=1 SV=1	O75794	CDC123	39 kDa	Homo sapiens
1207	Cell growth regulator with EF hand domain protein 1 OS=Homo sapiens OX=9606 GN=CGREF1 PE=2 SV=2	Q99674	CGREF1	32 kDa	Homo sapiens
1208	Cell growth-regulating nucleolar protein OS=Homo sapiens OX=9606 GN=LYAR PE=1 SV=2	Q9NX58	LYAR	44 kDa	Homo sapiens
1209	Cell migration-inducing and hyaluronan-binding protein OS=Homo sapiens OX=9606 GN=CEMIP PE=1 SV=2	Q8WUJ3	CEMIP	153 kDa	Homo sapiens
1210	Cell surface glycoprotein MUC18 OS=Homo sapiens OX=9606 GN=MCAM PE=1 SV=2	P43121	MCAM	72 kDa	Homo sapiens
1211	Cell surface hyaluronidase OS=Homo sapiens OX=9606 GN=TMEM2 PE=1 SV=1	Q9UHN6	CEMIP2	154 kDa	Homo sapiens
1212	Cellular nucleic acid-binding protein (Fragment) OS=Homo sapiens OX=9606 GN=CNBP PE=1 SV=8	D6RAT4	CNBP	12 kDa	Homo sapiens
1213	Cellular nucleic acid-binding protein OS=Homo sapiens OX=9606 GN=CNBP PE=1 SV=1	P62633	CNBP	19 kDa	Homo sapiens
1214	Cellular retinoic acid-binding protein 1 OS=Homo sapiens OX=9606 GN=CRABP1 PE=1 SV=2	P29762	CRABP1	16 kDa	Homo sapiens
1215	Cellular retinoic acid-binding protein 2 OS=Homo sapiens OX=9606 GN=CRABP2 PE=1 SV=2	P29373	CRABP2	16 kDa	Homo sapiens
1216	Cluster of Cellular tumor antigen p53 OS=Homo sapiens OX=9606 GN=TP53 PE=1 SV=1 (A0A0U1RQC9)	A0A0U1RQC9	TP53	46 kDa	Homo sapiens
1217	Cluster of Centrin-2 OS=Homo sapiens OX=9606 GN=CETN2 PE=1 SV=1 (P41208)	P41208	CETN2	20 kDa	Homo sapiens
1218	Cluster of Centrin-3 OS=Homo sapiens OX=9606 GN=CETN3 PE=1 SV=1 (E5RJF8)	E5RJF8	CETN3	22 kDa	Homo sapiens
1219	Centriolar coiled-coil protein of 110 kDa OS=Homo sapiens OX=9606 GN=CCP110 PE=1 SV=3	O43303	CCP110	113 kDa	Homo sapiens
1220	Centrobin OS=Homo sapiens OX=9606 GN=CNTROB PE=1 SV=1	Q8N137	CNTROB	101 kDa	Homo sapiens
1221	Centromere protein F OS=Homo sapiens OX=9606 GN=CENPF PE=1 SV=2	P49454	CENPF	368 kDa	Homo sapiens
1222	Centromere protein H OS=Homo sapiens OX=9606 GN=CENPH PE=1 SV=1	Q9H3R5	CENPH	28 kDa	Homo sapiens
1223	Centromere protein V OS=Homo sapiens OX=9606 GN=CENPV PE=1 SV=1	Q7Z7K6	CENPV	30 kDa	Homo sapiens
1224	Cluster of Centromere protein V-like protein 2 OS=Homo sapiens OX=9606 GN=CENPVL2 PE=3 SV=1 (P0DPI3)	P0DPI3	CENPVL2	30 kDa	Homo sapiens
1225	Cluster of Centromere/kinetochore protein zw10 homolog OS=Homo sapiens OX=9606 GN=ZW10 PE=1 SV=3 (O43264)	O43264	ZW10	89 kDa	Homo sapiens
1226	Centrosomal protein of 41 kDa OS=Homo sapiens OX=9606 GN=CEP41 PE=1 SV=1	Q9BYV8	CEP41	41 kDa	Homo sapiens
1227	Centrosomal protein of 44 kDa OS=Homo sapiens OX=9606 GN=CEP44 PE=1 SV=2	Q9C0F1	CEP44	44 kDa	Homo sapiens
1228	Cluster of Centrosomal protein of 55 kDa OS=Homo sapiens OX=9606 GN=CEP55 PE=1 SV=3 (Q53EZ4)	Q53EZ4	CEP55	54 kDa	Homo sapiens
1229	Centrosomal protein of 68 kDa OS=Homo sapiens OX=9606 GN=CEP68 PE=1 SV=2	Q76N32	CEP68	81 kDa	Homo sapiens
1230	Centrosomal protein of 76 kDa OS=Homo sapiens OX=9606 GN=CEP76 PE=1 SV=1	Q8TAP6	CEP76	74 kDa	Homo sapiens
1231	Cluster of Centrosomal protein of 78 kDa OS=Homo sapiens OX=9606 GN=CEP78 PE=1 SV=1 (A0A2R8Y589)	A0A2R8Y589	CEP78	75 kDa	Homo sapiens
1232	Centrosomal protein of 85 kDa OS=Homo sapiens OX=9606 GN=CEP85 PE=1 SV=1	Q6P2H3	CEP85	86 kDa	Homo sapiens
1233	Cluster of Centrosomal protein of 89 kDa OS=Homo sapiens OX=9606 GN=CEP89 PE=1 SV=3 (Q96ST8)	Q96ST8	CEP89	90 kDa	Homo sapiens
1234	Cluster of Centrosomal protein of 97 kDa OS=Homo sapiens OX=9606 GN=CEP97 PE=1 SV=1 (E9PG22)	E9PG22	CEP97	90 kDa	Homo sapiens
1235	Centrosomal protein of 131 kDa OS=Homo sapiens OX=9606 GN=CEP131 PE=1 SV=3	Q9UPN4	CEP131	122 kDa	Homo sapiens
1236	Centrosomal protein of 162 kDa OS=Homo sapiens OX=9606 GN=CEP162 PE=1 SV=2	Q5TB80	CEP162	162 kDa	Homo sapiens
1237	Cluster of Centrosomal protein of 170 kDa OS=Homo sapiens OX=9606 GN=CEP170 PE=1 SV=1 (Q5SW79)	Q5SW79	CEP170	175 kDa	Homo sapiens
1238	Centrosomal protein of 170 kDa protein B OS=Homo sapiens OX=9606 GN=CEP170B PE=1 SV=4	Q9Y4F5	CEP170B	172 kDa	Homo sapiens
1239	Cluster of Centrosomal protein of 192 kDa OS=Homo sapiens OX=9606 GN=CEP192 PE=1 SV=3 (Q8TEP8)	Q8TEP8	CEP192	279 kDa	Homo sapiens
1240	Cluster of Centrosomal protein of 290 kDa OS=Homo sapiens OX=9606 GN=CEP290 PE=1 SV=1 (J3KNF5)	J3KNF5	CEP290	291 kDa	Homo sapiens
1241	Centrosome-associated protein 350 OS=Homo sapiens OX=9606 GN=CEP350 PE=1 SV=1	Q5VT06	CEP350	351 kDa	Homo sapiens
1242	Cluster of Centrosome-associated protein CEP250 OS=Homo sapiens OX=9606 GN=CEP250 PE=1 SV=2 (Q9BV73)	Q9BV73	CEP250	281 kDa	Homo sapiens
1243	Ceramide glucosyltransferase OS=Homo sapiens OX=9606 GN=UGCG PE=1 SV=1	Q16739	UGCG	45 kDa	Homo sapiens
1244	Cluster of Ceramide synthase 2 OS=Homo sapiens OX=9606 GN=CERS2 PE=1 SV=1 (Q96G23)	Q96G23	CERS2	45 kDa	Homo sapiens
1245	Ceramide-1-phosphate transfer protein OS=Homo sapiens OX=9606 GN=CPTP PE=1 SV=1	Q5TA50	CPTP	24 kDa	Homo sapiens
1246	Cerebellar degeneration-related protein 2 OS=Homo sapiens OX=9606 GN=CDR2 PE=1 SV=2	Q01850	CDR2	52 kDa	Homo sapiens
1247	Cerebellar degeneration-related protein 2-like OS=Homo sapiens OX=9606 GN=CDR2L PE=1 SV=2	Q86X02	CDR2L	53 kDa	Homo sapiens
1248	Cluster of Cerebral cavernous malformations 2 protein OS=Homo sapiens OX=9606 GN=CCM2 PE=1 SV=1 (Q9BSQ5)	Q9BSQ5	CCM2	49 kDa	Homo sapiens
1249	Cluster of Ceroid-lipofuscinosis neuronal protein 5 OS=Homo sapiens OX=9606 GN=CLN5 PE=1 SV=2 (O75503)	O75503	CLN5	41 kDa	Homo sapiens
1250	Charged multivesicular body protein 1a OS=Homo sapiens OX=9606 GN=CHMP1A PE=1 SV=1	Q9HD42	CHMP1A	22 kDa	Homo sapiens
1251	Charged multivesicular body protein 1b OS=Homo sapiens OX=9606 GN=CHMP1B PE=1 SV=1	Q7LBR1	CHMP1B	22 kDa	Homo sapiens
1252	Cluster of Charged multivesicular body protein 2a OS=Homo sapiens OX=9606 GN=CHMP2A PE=1 SV=1 (O43633)	O43633	CHMP2A	25 kDa	Homo sapiens
1253	Cluster of Charged multivesicular body protein 2b OS=Homo sapiens OX=9606 GN=CHMP2B PE=1 SV=1 (C9J0A7)	C9J0A7	CHMP2B	21 kDa	Homo sapiens
1254	Charged multivesicular body protein 3 OS=Homo sapiens OX=9606 GN=CHMP3 PE=1 SV=3	Q9Y3E7	CHMP3	25 kDa	Homo sapiens
1255	Charged multivesicular body protein 4a OS=Homo sapiens OX=9606 GN=CHMP4A PE=1 SV=2	H0YIN6	CHMP4A	13 kDa	Homo sapiens
1256	Cluster of Charged multivesicular body protein 4b OS=Homo sapiens OX=9606 GN=CHMP4B PE=1 SV=1 (Q9H444)	Q9H444	CHMP4B	25 kDa	Homo sapiens
1257	Charged multivesicular body protein 5 OS=Homo sapiens OX=9606 GN=CHMP5 PE=1 SV=1	Q9NZZ3	CHMP5	25 kDa	Homo sapiens
1258	Cluster of Charged multivesicular body protein 6 OS=Homo sapiens OX=9606 GN=CHMP6 PE=1 SV=3 (Q96FZ7)	Q96FZ7	CHMP6	23 kDa	Homo sapiens
1259	Cluster of Charged multivesicular body protein 7 OS=Homo sapiens OX=9606 GN=CHMP7 PE=1 SV=1 (Q8WUX9)	Q8WUX9	CHMP7	51 kDa	Homo sapiens
1260	Checkpoint protein HUS1 OS=Homo sapiens OX=9606 GN=HUS1 PE=1 SV=1	O60921	HUS1	32 kDa	Homo sapiens
1261	Cluster of Chitinase domain-containing protein 1 OS=Homo sapiens OX=9606 GN=CHID1 PE=1 SV=1 (Q9BWS9)	Q9BWS9	CHID1	45 kDa	Homo sapiens
1262	Chitinase-3-like protein 1 OS=Homo sapiens OX=9606 GN=CHI3L1 PE=1 SV=2	P36222	CHI3L1	43 kDa	Homo sapiens
1263	Cluster of Chitobiosyldiphosphodolichol beta-mannosyltransferase OS=Homo sapiens OX=9606 GN=ALG1 PE=1 SV=2 (Q9BT22)	Q9BT22	ALG1	53 kDa	Homo sapiens
1264	Chloride channel CLIC-like protein 1 OS=Homo sapiens OX=9606 GN=CLCC1 PE=1 SV=1	Q96S66	CLCC1	62 kDa	Homo sapiens
1265	Cluster of Chloride channel protein OS=Homo sapiens OX=9606 GN=CLCN3 PE=1 SV=1 (A0A087WU31)	A0A087WU31	CLCN3	88 kDa	Homo sapiens
1266	Chloride intracellular channel protein 1 OS=Homo sapiens OX=9606 GN=CLIC1 PE=1 SV=4	O00299	CLIC1	27 kDa	Homo sapiens
1267	Chloride intracellular channel protein 2 OS=Homo sapiens OX=9606 GN=CLIC2 PE=1 SV=3	O15247	CLIC2	28 kDa	Homo sapiens
1268	Chloride intracellular channel protein 3 OS=Homo sapiens OX=9606 GN=CLIC3 PE=1 SV=2	O95833	CLIC3	27 kDa	Homo sapiens
1269	Chloride intracellular channel protein 4 OS=Homo sapiens OX=9606 GN=CLIC4 PE=1 SV=4	Q9Y696	CLIC4	29 kDa	Homo sapiens
1270	Chloride intracellular channel protein 6 OS=Homo sapiens OX=9606 GN=CLIC6 PE=2 SV=3	Q96NY7	CLIC6	73 kDa	Homo sapiens
1271	Cluster of Chloride intracellular channel protein OS=Homo sapiens OX=9606 GN=CLIC5 PE=1 SV=1 (A0A2R8Y615)	A0A2R8Y615	CLIC5	27 kDa	Homo sapiens
1272	Cholecystokinin OS=Homo sapiens OX=9606 GN=CCK PE=1 SV=1	P06307	CCK	13 kDa	Homo sapiens
1273	Choline kinase alpha OS=Homo sapiens OX=9606 GN=CHKA PE=1 SV=3	P35790	CHKA	52 kDa	Homo sapiens
1274	Choline transporter-like protein 1 OS=Homo sapiens OX=9606 GN=SLC44A1 PE=1 SV=1	Q8WWI5	SLC44A1	73 kDa	Homo sapiens
1275	Cluster of Choline transporter-like protein 2 OS=Homo sapiens OX=9606 GN=SLC44A2 PE=1 SV=3 (Q8IWA5)	Q8IWA5	SLC44A2	80 kDa	Homo sapiens
1276	Cluster of Choline-phosphate cytidylyltransferase A OS=Homo sapiens OX=9606 GN=PCYT1A PE=1 SV=2 (P49585)	P49585	PCYT1A	42 kDa	Homo sapiens
1277	Choline/ethanolamine kinase OS=Homo sapiens OX=9606 GN=CHKB PE=1 SV=3	Q9Y259	CHKB	45 kDa	Homo sapiens
1278	Choline/ethanolaminephosphotransferase 1 OS=Homo sapiens OX=9606 GN=CEPT1 PE=1 SV=1	A0A0C4DGS9 (+1)	CEPT1	31 kDa	Homo sapiens
1279	Chondroitin sulfate glucuronyltransferase OS=Homo sapiens OX=9606 GN=CHPF2 PE=2 SV=2	Q9P2E5	CHPF2	86 kDa	Homo sapiens
1280	Chondroitin sulfate proteoglycan 4 OS=Homo sapiens OX=9606 GN=CSPG4 PE=1 SV=2	Q6UVK1	CSPG4	251 kDa	Homo sapiens
1281	Cluster of Chondroitin sulfate synthase 2 OS=Homo sapiens OX=9606 GN=CHPF PE=1 SV=2 (Q8IZ52)	Q8IZ52	CHPF	85 kDa	Homo sapiens
1282	Chordin-like protein 1 OS=Homo sapiens OX=9606 GN=CHRDL1 PE=1 SV=1	Q9BU40	CHRDL1	51 kDa	Homo sapiens
1283	Cluster of Chromatin accessibility complex protein 1 OS=Homo sapiens OX=9606 GN=CHRAC1 PE=1 SV=1 (E5RGS9)	E5RGS9	CHRAC1	6 kDa	Homo sapiens
1284	Chromatin assembly factor 1 subunit A OS=Homo sapiens OX=9606 GN=CHAF1A PE=1 SV=3	Q13111	CHAF1A	107 kDa	Homo sapiens
1285	Chromatin assembly factor 1 subunit B OS=Homo sapiens OX=9606 GN=CHAF1B PE=1 SV=1	Q13112	CHAF1B	61 kDa	Homo sapiens
1286	Cluster of Chromatin complexes subunit BAP18 OS=Homo sapiens OX=9606 GN=BAP18 PE=1 SV=1 (Q8IXM2)	Q8IXM2	BAP18	18 kDa	Homo sapiens
1287	Chromatin modification-related protein MEAF6 OS=Homo sapiens OX=9606 GN=MEAF6 PE=1 SV=1	Q9HAF1	MEAF6	22 kDa	Homo sapiens
1288	Cluster of Chromatin target of PRMT1 protein OS=Homo sapiens OX=9606 GN=CHTOP PE=1 SV=2 (Q9Y3Y2)	Q9Y3Y2	CHTOP	26 kDa	Homo sapiens
1289	Chromatin-remodeling ATPase INO80 OS=Homo sapiens OX=9606 GN=INO80 PE=1 SV=2	Q9ULG1	INO80	177 kDa	Homo sapiens
1290	Chromobox protein homolog 1 OS=Homo sapiens OX=9606 GN=CBX1 PE=1 SV=1	P83916	CBX1	21 kDa	Homo sapiens
1291	Cluster of Chromobox protein homolog 3 OS=Homo sapiens OX=9606 GN=CBX3 PE=1 SV=4 (Q13185)	Q13185	CBX3	21 kDa	Homo sapiens
1292	Chromobox protein homolog 5 OS=Homo sapiens OX=9606 GN=CBX5 PE=1 SV=1	P45973	CBX5	22 kDa	Homo sapiens
1293	Chromobox protein homolog 8 OS=Homo sapiens OX=9606 GN=CBX8 PE=1 SV=3	Q9HC52	CBX8	43 kDa	Homo sapiens
1294	Cluster of Chromodomain Y-like protein OS=Homo sapiens OX=9606 GN=CDYL PE=1 SV=2 (Q9Y232)	Q9Y232	CDYL	66 kDa	Homo sapiens
1295	Chromodomain-helicase-DNA-binding protein 1 OS=Homo sapiens OX=9606 GN=CHD1 PE=1 SV=2	O14646	CHD1	197 kDa	Homo sapiens
1296	Cluster of Chromodomain-helicase-DNA-binding protein 1-like OS=Homo sapiens OX=9606 GN=CHD1L PE=1 SV=1 (A0A0A0MSH9)	A0A0A0MSH9	CHD1L	90 kDa	Homo sapiens
1297	Cluster of Chromodomain-helicase-DNA-binding protein 2 OS=Homo sapiens OX=9606 GN=CHD2 PE=1 SV=2 (O14647)	O14647	CHD2	211 kDa	Homo sapiens
1298	Chromodomain-helicase-DNA-binding protein 3 (Fragment) OS=Homo sapiens OX=9606 GN=CHD3 PE=1 SV=1	H7C0J3	CHD3	42 kDa	Homo sapiens
1299	Cluster of Chromodomain-helicase-DNA-binding protein 4 OS=Homo sapiens OX=9606 GN=CHD4 PE=1 SV=1 (A0A2U3TZM0)	A0A2U3TZM0	CHD4	217 kDa	Homo sapiens
1300	Chromodomain-helicase-DNA-binding protein 6 OS=Homo sapiens OX=9606 GN=CHD6 PE=1 SV=4	Q8TD26	CHD6	305 kDa	Homo sapiens
1301	Cluster of Chromodomain-helicase-DNA-binding protein 7 OS=Homo sapiens OX=9606 GN=CHD7 PE=1 SV=3 (Q9P2D1)	Q9P2D1	CHD7	336 kDa	Homo sapiens
1302	Cluster of Chromodomain-helicase-DNA-binding protein 8 OS=Homo sapiens OX=9606 GN=CHD8 PE=1 SV=5 (Q9HCK8)	Q9HCK8	CHD8	291 kDa	Homo sapiens
1303	Cluster of Chromosome 1 open reading frame 160, isoform CRA_e OS=Homo sapiens OX=9606 GN=TMEM222 PE=1 SV=2 (H0Y861)	H0Y861	TMEM222	18 kDa	Homo sapiens
1304	Chromosome 6 open reading frame 55, isoform CRA_b OS=Homo sapiens OX=9606 GN=VTA1 PE=1 SV=1	A0A087WY55 (+1)	VTA1	31 kDa	Homo sapiens
1305	Chromosome 11 open reading frame 48, isoform CRA_c OS=Homo sapiens OX=9606 GN=C11orf98 PE=1 SV=1	A0A0B4J220	C11orf98	14 kDa	Homo sapiens
1306	Chromosome 11 open reading frame 58 (Fragment) OS=Homo sapiens OX=9606 GN=C11orf58 PE=1 SV=1	E9PRZ9	C11orf58	10 kDa	Homo sapiens
1307	Chromosome 11 open reading frame 58 OS=Homo sapiens OX=9606 GN=C11orf58 PE=1 SV=1	E9PQA1	C11orf58	10 kDa	Homo sapiens
1308	Chromosome 12 open reading frame 75 (Fragment) OS=Homo sapiens OX=9606 GN=C12orf75 PE=1 SV=2	F8VQD4	C12orf75	9 kDa	Homo sapiens
1309	Chromosome 14 open reading frame 111, isoform CRA_a OS=Homo sapiens OX=9606 GN=FCF1 PE=1 SV=1	G3V1S4 (+2)	FCF1	22 kDa	Homo sapiens
1310	Chromosome alignment-maintaining phosphoprotein 1 OS=Homo sapiens OX=9606 GN=CHAMP1 PE=1 SV=2	Q96JM3	CHAMP1	89 kDa	Homo sapiens
1311	Cluster of Chromosome transmission fidelity protein 8 homolog (Fragment) OS=Homo sapiens OX=9606 GN=CHTF8 PE=1 SV=1 (H3BPP1)	H3BPP1	CHTF8	11 kDa	Homo sapiens
1312	Chromosome transmission fidelity protein 8 homolog isoform 2 OS=Homo sapiens OX=9606 GN=CHTF8 PE=1 SV=1	P0CG12	DERPC	51 kDa	Homo sapiens
1313	Cluster of Chromosome transmission fidelity protein 18 homolog OS=Homo sapiens OX=9606 GN=CHTF18 PE=1 SV=2 (E7EXA6)	E7EXA6	CHTF18	107 kDa	Homo sapiens
1314	Chymotrypsinogen B2 (Fragment) OS=Homo sapiens OX=9606 GN=CTRB2 PE=4 SV=1	H3BP92	CTRB2	15 kDa	Homo sapiens
1315	Cilia- and flagella-associated protein 20 OS=Homo sapiens OX=9606 GN=CFAP20 PE=1 SV=1	Q9Y6A4	CFAP20	23 kDa	Homo sapiens
1316	Cluster of Cilia- and flagella-associated protein 36 OS=Homo sapiens OX=9606 GN=CFAP36 PE=1 SV=2 (Q96G28)	Q96G28	CFAP36	39 kDa	Homo sapiens
1317	Cilia- and flagella-associated protein 54 OS=Homo sapiens OX=9606 GN=CFAP54 PE=2 SV=3	Q96N23	CFAP54	352 kDa	Homo sapiens
1318	Cilia- and flagella-associated protein 97 OS=Homo sapiens OX=9606 GN=CFAP97 PE=1 SV=2	Q9P2B7	CFAP97	59 kDa	Homo sapiens
1319	Cluster of Cilia- and flagella-associated protein 298 OS=Homo sapiens OX=9606 GN=CFAP298 PE=1 SV=1 (P57076)	P57076	CFAP298	33 kDa	Homo sapiens
1320	Cingulin OS=Homo sapiens OX=9606 GN=CGN PE=1 SV=2	Q9P2M7	CGN	136 kDa	Homo sapiens
1321	Cingulin-like protein 1 OS=Homo sapiens OX=9606 GN=CGNL1 PE=1 SV=2	Q0VF96	CGNL1	149 kDa	Homo sapiens
1322	Cluster of Cip1-interacting zinc finger protein OS=Homo sapiens OX=9606 GN=CIZ1 PE=1 SV=2 (F5H2X7)	F5H2X7	CIZ1	106 kDa	Homo sapiens
1323	Cluster of Cisplatin resistance-associated overexpressed protein, isoform CRA_b OS=Homo sapiens OX=9606 GN=LUC7L3 PE=1 SV=1 (J3KPP4)	J3KPP4	LUC7L3	58 kDa	Homo sapiens
1324	Cluster of Citrate synthase OS=Homo sapiens OX=9606 GN=CS PE=1 SV=1 (A0A0C4DGI3)	A0A0C4DGI3	CS	45 kDa	Homo sapiens
1325	Citron Rho-interacting kinase OS=Homo sapiens OX=9606 GN=CIT PE=1 SV=2	O14578	CIT	231 kDa	Homo sapiens
1326	Cluster of Clathrin heavy chain OS=Homo sapiens OX=9606 GN=CLTC PE=1 SV=1 (A0A087WVQ6)	A0A087WVQ6	CLTC	192 kDa	Homo sapiens
1327	Clathrin interactor 1 OS=Homo sapiens OX=9606 GN=CLINT1 PE=1 SV=1	Q14677	CLINT1	68 kDa	Homo sapiens
1328	Cluster of Clathrin light chain A OS=Homo sapiens OX=9606 GN=CLTA PE=1 SV=1 (P09496)	P09496	CLTA	27 kDa	Homo sapiens
1329	Clathrin light chain B OS=Homo sapiens OX=9606 GN=CLTB PE=1 SV=1	P09497	CLTB	25 kDa	Homo sapiens
1330	Cluster of Claudin domain-containing protein 1 (Fragment) OS=Homo sapiens OX=9606 GN=CLDND1 PE=1 SV=1 (H0Y8T9)	H0Y8T9	CLDND1	18 kDa	Homo sapiens
1331	Claudin-11 OS=Homo sapiens OX=9606 GN=CLDN11 PE=1 SV=2	O75508	CLDN11	22 kDa	Homo sapiens
1332	Cluster of Cleavage and polyadenylation specificity factor subunit 1 OS=Homo sapiens OX=9606 GN=CPSF1 PE=1 SV=2 (Q10570)	Q10570	CPSF1	161 kDa	Homo sapiens
1333	Cleavage and polyadenylation specificity factor subunit 2 OS=Homo sapiens OX=9606 GN=CPSF2 PE=1 SV=2	Q9P2I0	CPSF2	88 kDa	Homo sapiens
1334	Cleavage and polyadenylation specificity factor subunit 3 OS=Homo sapiens OX=9606 GN=CPSF3 PE=1 SV=1	Q9UKF6	CPSF3	77 kDa	Homo sapiens
1335	Cluster of Cleavage and polyadenylation specificity factor subunit 4 OS=Homo sapiens OX=9606 GN=CPSF4 PE=1 SV=1 (O95639)	O95639	CPSF4	30 kDa	Homo sapiens
1336	Cleavage and polyadenylation specificity factor subunit 5 OS=Homo sapiens OX=9606 GN=NUDT21 PE=1 SV=1	O43809	NUDT21	26 kDa	Homo sapiens
1337	Cleavage and polyadenylation specificity factor subunit 6 OS=Homo sapiens OX=9606 GN=CPSF6 PE=1 SV=2	Q16630	CPSF6	59 kDa	Homo sapiens
1338	Cluster of Cleavage and polyadenylation specificity factor subunit 7 OS=Homo sapiens OX=9606 GN=CPSF7 PE=1 SV=1 (Q8N684)	Q8N684	CPSF7	52 kDa	Homo sapiens
1339	Cluster of Cleavage stimulation factor subunit 1 OS=Homo sapiens OX=9606 GN=CSTF1 PE=1 SV=1 (Q05048)	Q05048	CSTF1	48 kDa	Homo sapiens
1340	Cluster of Cleavage stimulation factor subunit 2 OS=Homo sapiens OX=9606 GN=CSTF2 PE=1 SV=1 (P33240)	P33240	CSTF2	61 kDa	Homo sapiens
1341	Cleavage stimulation factor subunit 2 tau variant OS=Homo sapiens OX=9606 GN=CSTF2T PE=1 SV=1	Q9H0L4	CSTF2T	64 kDa	Homo sapiens
1342	Cluster of Cleavage stimulation factor subunit 3 OS=Homo sapiens OX=9606 GN=CSTF3 PE=1 SV=1 (Q12996)	Q12996	CSTF3	83 kDa	Homo sapiens
1343	Cluster of Cleft lip and palate transmembrane protein 1 OS=Homo sapiens OX=9606 GN=CLPTM1 PE=1 SV=1 (O96005)	O96005	CLPTM1	76 kDa	Homo sapiens
1344	Cluster of Clustered mitochondria protein homolog OS=Homo sapiens OX=9606 GN=CLUH PE=1 SV=2 (O75153)	O75153	CLUH	147 kDa	Homo sapiens
1345	Cluster of Clusterin OS=Homo sapiens OX=9606 GN=CLU PE=1 SV=1 (P10909)	P10909	CLU	52 kDa	Homo sapiens
1346	Cluster of Clusterin associated protein 1, isoform CRA_a OS=Homo sapiens OX=9606 GN=CLUAP1 PE=1 SV=1 (I3L3S9)	I3L3S9	CLUAP1	45 kDa	Homo sapiens
1347	Coactosin-like protein OS=Homo sapiens OX=9606 GN=COTL1 PE=1 SV=3	Q14019	COTL1	16 kDa	Homo sapiens
1348	Coagulation factor V OS=Homo sapiens OX=9606 GN=F5 PE=1 SV=1	A0A0A0MRJ7 (+1)	F5	252 kDa	Homo sapiens
1349	Coagulation factor VIII OS=Homo sapiens OX=9606 GN=F8 PE=1 SV=1	P00451	F8	267 kDa	Homo sapiens
1350	Coagulation factor XIII A chain OS=Homo sapiens OX=9606 GN=F13A1 PE=1 SV=4	P00488	F13A1	83 kDa	Homo sapiens
1351	Coatomer subunit alpha OS=Homo sapiens OX=9606 GN=COPA PE=1 SV=2	P53621	COPA	138 kDa	Homo sapiens
1352	Coatomer subunit beta OS=Homo sapiens OX=9606 GN=COPB1 PE=1 SV=3	P53618	COPB1	107 kDa	Homo sapiens
1353	Cluster of Coatomer subunit beta' OS=Homo sapiens OX=9606 GN=COPB2 PE=1 SV=2 (P35606)	P35606	COPB2	102 kDa	Homo sapiens
1354	Cluster of Coatomer subunit delta OS=Homo sapiens OX=9606 GN=ARCN1 PE=1 SV=1 (P48444)	P48444	ARCN1	57 kDa	Homo sapiens
1355	Cluster of Coatomer subunit epsilon OS=Homo sapiens OX=9606 GN=COPE PE=1 SV=3 (O14579)	O14579	COPE	34 kDa	Homo sapiens
1356	Coatomer subunit gamma-1 OS=Homo sapiens OX=9606 GN=COPG1 PE=1 SV=1	Q9Y678	COPG1	98 kDa	Homo sapiens
1357	Coatomer subunit gamma-2 OS=Homo sapiens OX=9606 GN=COPG2 PE=1 SV=1	Q9UBF2	COPG2	98 kDa	Homo sapiens
1358	Cluster of Coatomer subunit zeta-1 OS=Homo sapiens OX=9606 GN=COPZ1 PE=1 SV=1 (F8VVA7)	F8VVA7	COPZ1	22 kDa	Homo sapiens
1359	Coatomer subunit zeta-2 OS=Homo sapiens OX=9606 GN=COPZ2 PE=2 SV=1	Q9P299	COPZ2	24 kDa	Homo sapiens
1360	Cluster of Cob(I)yrinic acid a,c-diamide adenosyltransferase, mitochondrial OS=Homo sapiens OX=9606 GN=MMAB PE=1 SV=1 (Q96EY8)	Q96EY8	MMAB	27 kDa	Homo sapiens
1361	Cocaine esterase OS=Homo sapiens OX=9606 GN=CES2 PE=1 SV=1	O00748	CES2	62 kDa	Homo sapiens
1362	Codanin-1 OS=Homo sapiens OX=9606 GN=CDAN1 PE=1 SV=4	Q8IWY9	CDAN1	134 kDa	Homo sapiens
1363	Cluster of Cofilin-1 OS=Homo sapiens OX=9606 GN=CFL1 PE=1 SV=3 (P23528)	P23528	CFL1	19 kDa	Homo sapiens
1364	Cofilin-2 OS=Homo sapiens OX=9606 GN=CFL2 PE=1 SV=1	Q9Y281	CFL2	19 kDa	Homo sapiens
1365	Cluster of Cohesin subunit SA-2 OS=Homo sapiens OX=9606 GN=STAG2 PE=1 SV=3 (Q8N3U4)	Q8N3U4	STAG2	141 kDa	Homo sapiens
1366	Cluster of Coiled-coil and C2 domain-containing protein 1A OS=Homo sapiens OX=9606 GN=CC2D1A PE=1 SV=1 (Q6P1N0)	Q6P1N0	CC2D1A	104 kDa	Homo sapiens
1367	Cluster of Coiled-coil and C2 domain-containing protein 1B (Fragment) OS=Homo sapiens OX=9606 GN=CC2D1B PE=1 SV=2 (H7C1U3)	H7C1U3	CC2D1B	75 kDa	Homo sapiens
1368	Coiled-coil domain containing 12, isoform CRA_a OS=Homo sapiens OX=9606 GN=CCDC12 PE=1 SV=1	J3KR35	CCDC12	21 kDa	Homo sapiens
1369	Coiled-coil domain-containing protein 6 OS=Homo sapiens OX=9606 GN=CCDC6 PE=1 SV=2	Q16204	CCDC6	53 kDa	Homo sapiens
1370	Coiled-coil domain-containing protein 8 OS=Homo sapiens OX=9606 GN=CCDC8 PE=1 SV=2	Q9H0W5	CCDC8	59 kDa	Homo sapiens
1371	Coiled-coil domain-containing protein 9 OS=Homo sapiens OX=9606 GN=CCDC9 PE=1 SV=1	A0A2R8Y4Z8 (+1)	CCDC9	65 kDa	Homo sapiens
1372	Coiled-coil domain-containing protein 9B OS=Homo sapiens OX=9606 GN=CCDC9B PE=1 SV=1	Q6ZUT6	CCDC9B	57 kDa	Homo sapiens
1373	Coiled-coil domain-containing protein 22 OS=Homo sapiens OX=9606 GN=CCDC22 PE=1 SV=1	O60826	CCDC22	71 kDa	Homo sapiens
1374	Coiled-coil domain-containing protein 25 OS=Homo sapiens OX=9606 GN=CCDC25 PE=1 SV=2	Q86WR0	CCDC25	24 kDa	Homo sapiens
1375	Coiled-coil domain-containing protein 28A OS=Homo sapiens OX=9606 GN=CCDC28A PE=1 SV=1	Q8IWP9	CCDC28A	30 kDa	Homo sapiens
1376	Coiled-coil domain-containing protein 30 OS=Homo sapiens OX=9606 GN=CCDC30 PE=4 SV=1	A0A2U3TZI4	CCDC30	109 kDa	Homo sapiens
1377	Cluster of Coiled-coil domain-containing protein 43 OS=Homo sapiens OX=9606 GN=CCDC43 PE=1 SV=2 (Q96MW1)	Q96MW1	CCDC43	25 kDa	Homo sapiens
1378	Cluster of Coiled-coil domain-containing protein 47 OS=Homo sapiens OX=9606 GN=CCDC47 PE=1 SV=1 (Q96A33)	Q96A33	CCDC47	56 kDa	Homo sapiens
1379	Coiled-coil domain-containing protein 50 OS=Homo sapiens OX=9606 GN=CCDC50 PE=1 SV=1	Q8IVM0	CCDC50	36 kDa	Homo sapiens
1380	Coiled-coil domain-containing protein 51 OS=Homo sapiens OX=9606 GN=CCDC51 PE=1 SV=2	Q96ER9	CCDC51	46 kDa	Homo sapiens
1381	Cluster of Coiled-coil domain-containing protein 58 (Fragment) OS=Homo sapiens OX=9606 GN=CCDC58 PE=1 SV=1 (H7C525)	H7C525	CCDC58	16 kDa	Homo sapiens
1382	Coiled-coil domain-containing protein 61 OS=Homo sapiens OX=9606 GN=CCDC61 PE=1 SV=3	Q9Y6R9	CCDC61	57 kDa	Homo sapiens
1383	Cluster of Coiled-coil domain-containing protein 80 OS=Homo sapiens OX=9606 GN=CCDC80 PE=1 SV=1 (Q76M96)	Q76M96	CCDC80	108 kDa	Homo sapiens
1384	Coiled-coil domain-containing protein 81 OS=Homo sapiens OX=9606 GN=CCDC81 PE=2 SV=2	Q6ZN84	CCDC81	76 kDa	Homo sapiens
1385	Coiled-coil domain-containing protein 82 OS=Homo sapiens OX=9606 GN=CCDC82 PE=1 SV=1	A0A2R8Y7C3 (+2)	CCDC82	63 kDa	Homo sapiens
1386	Coiled-coil domain-containing protein 85B OS=Homo sapiens OX=9606 GN=CCDC85B PE=1 SV=2	Q15834	CCDC85B	22 kDa	Homo sapiens
1387	Coiled-coil domain-containing protein 86 OS=Homo sapiens OX=9606 GN=CCDC86 PE=1 SV=1	Q9H6F5	CCDC86	40 kDa	Homo sapiens
1388	Cluster of Coiled-coil domain-containing protein 90B, mitochondrial OS=Homo sapiens OX=9606 GN=CCDC90B PE=1 SV=1 (E9PKQ5)	E9PKQ5	CCDC90B	24 kDa	Homo sapiens
1389	Cluster of Coiled-coil domain-containing protein 91 OS=Homo sapiens OX=9606 GN=CCDC91 PE=1 SV=2 (Q7Z6B0)	Q7Z6B0	CCDC91	50 kDa	Homo sapiens
1390	Cluster of Coiled-coil domain-containing protein 92 OS=Homo sapiens OX=9606 GN=CCDC92 PE=1 SV=2 (Q53HC0)	Q53HC0	CCDC92	37 kDa	Homo sapiens
1391	Cluster of Coiled-coil domain-containing protein 93 OS=Homo sapiens OX=9606 GN=CCDC93 PE=1 SV=2 (Q567U6)	Q567U6	CCDC93	73 kDa	Homo sapiens
1392	Coiled-coil domain-containing protein 97 OS=Homo sapiens OX=9606 GN=CCDC97 PE=1 SV=1	Q96F63	CCDC97	39 kDa	Homo sapiens
1393	Coiled-coil domain-containing protein 102A OS=Homo sapiens OX=9606 GN=CCDC102A PE=1 SV=2	Q96A19	CCDC102A	63 kDa	Homo sapiens
1394	Coiled-coil domain-containing protein 115 OS=Homo sapiens OX=9606 GN=CCDC115 PE=1 SV=1	Q96NT0	CCDC115	20 kDa	Homo sapiens
1395	Cluster of Coiled-coil domain-containing protein 117 OS=Homo sapiens OX=9606 GN=CCDC117 PE=1 SV=1 (Q8IWD4)	Q8IWD4	CCDC117	31 kDa	Homo sapiens
1396	Coiled-coil domain-containing protein 121 (Fragment) OS=Homo sapiens OX=9606 GN=CCDC121 PE=1 SV=1	E5RHR4	CCDC121	15 kDa	Homo sapiens
1397	Coiled-coil domain-containing protein 124 OS=Homo sapiens OX=9606 GN=CCDC124 PE=1 SV=1	Q96CT7	CCDC124	26 kDa	Homo sapiens
1398	Coiled-coil domain-containing protein 127 OS=Homo sapiens OX=9606 GN=CCDC127 PE=1 SV=1	Q96BQ5	CCDC127	31 kDa	Homo sapiens
1399	Coiled-coil domain-containing protein 134 OS=Homo sapiens OX=9606 GN=CCDC134 PE=1 SV=1	Q9H6E4	CCDC134	27 kDa	Homo sapiens
1400	Coiled-coil domain-containing protein 137 OS=Homo sapiens OX=9606 GN=CCDC137 PE=1 SV=1	Q6PK04	CCDC137	33 kDa	Homo sapiens
1401	Coiled-coil domain-containing protein 185 OS=Homo sapiens OX=9606 GN=CCDC185 PE=1 SV=2	Q8N715	CCDC185	72 kDa	Homo sapiens
1402	Coiled-coil domain-containing protein 186 OS=Homo sapiens OX=9606 GN=CCDC186 PE=1 SV=2	Q7Z3E2	CCDC186	104 kDa	Homo sapiens
1403	Cluster of Coiled-coil-helix-coiled-coil-helix domain-containing protein 1 OS=Homo sapiens OX=9606 GN=CHCHD1 PE=1 SV=1 (Q96BP2)	Q96BP2	CHCHD1	13 kDa	Homo sapiens
1404	Cluster of Coiled-coil-helix-coiled-coil-helix domain-containing protein 2 OS=Homo sapiens OX=9606 GN=CHCHD2 PE=1 SV=1 (Q9Y6H1)	Q9Y6H1	CHCHD2	16 kDa	Homo sapiens
1405	Coiled-coil-helix-coiled-coil-helix domain-containing protein 5 OS=Homo sapiens OX=9606 GN=CHCHD5 PE=1 SV=1	Q9BSY4	CHCHD5	12 kDa	Homo sapiens
1406	Coilin OS=Homo sapiens OX=9606 GN=COIL PE=1 SV=1	P38432	COIL	63 kDa	Homo sapiens
1407	Cluster of Cold shock domain-containing protein E1 OS=Homo sapiens OX=9606 GN=CSDE1 PE=1 SV=2 (O75534)	O75534	CSDE1	89 kDa	Homo sapiens
1408	Cluster of Cold-inducible RNA-binding protein OS=Homo sapiens OX=9606 GN=CIRBP PE=1 SV=1 (Q14011)	Q14011	CIRBP	19 kDa	Homo sapiens
1409	Collagen alpha-1(I) chain OS=Homo sapiens OX=9606 GN=COL1A1 PE=1 SV=5	P02452	COL1A1	139 kDa	Homo sapiens
1410	Collagen alpha-1(II) chain OS=Homo sapiens OX=9606 GN=COL2A1 PE=1 SV=3	P02458	COL2A1	142 kDa	Homo sapiens
1411	Collagen alpha-1(III) chain OS=Homo sapiens OX=9606 GN=COL3A1 PE=1 SV=4	P02461	COL3A1	139 kDa	Homo sapiens
1412	Cluster of Collagen alpha-1(IV) chain OS=Homo sapiens OX=9606 GN=COL4A1 PE=1 SV=4 (P02462)	P02462	COL4A1	161 kDa	Homo sapiens
1413	Cluster of Collagen alpha-1(V) chain OS=Homo sapiens OX=9606 GN=COL5A1 PE=1 SV=3 (P20908)	P20908	COL5A1	184 kDa	Homo sapiens
1414	Cluster of Collagen alpha-1(VI) chain OS=Homo sapiens OX=9606 GN=COL6A1 PE=1 SV=3 (P12109)	P12109	COL6A1	109 kDa	Homo sapiens
1415	Cluster of Collagen alpha-1(VII) chain OS=Homo sapiens OX=9606 GN=COL7A1 PE=1 SV=2 (Q02388)	Q02388	COL7A1	295 kDa	Homo sapiens
1416	Collagen alpha-1(VIII) chain OS=Homo sapiens OX=9606 GN=COL8A1 PE=1 SV=2	P27658	COL8A1	73 kDa	Homo sapiens
1417	Cluster of Collagen alpha-1(XI) chain OS=Homo sapiens OX=9606 GN=COL11A1 PE=1 SV=4 (P12107)	P12107	COL11A1	181 kDa	Homo sapiens
1418	Cluster of Collagen alpha-1(XII) chain OS=Homo sapiens OX=9606 GN=COL12A1 PE=1 SV=2 (Q99715)	Q99715	COL12A1	333 kDa	Homo sapiens
1419	Cluster of Collagen alpha-1(XIV) chain OS=Homo sapiens OX=9606 GN=COL14A1 PE=1 SV=3 (Q05707)	Q05707	COL14A1	194 kDa	Homo sapiens
1420	Cluster of Collagen alpha-1(XVI) chain OS=Homo sapiens OX=9606 GN=COL16A1 PE=1 SV=2 (Q07092)	Q07092	COL16A1	158 kDa	Homo sapiens
1421	Cluster of Collagen alpha-1(XVIII) chain OS=Homo sapiens OX=9606 GN=COL18A1 PE=1 SV=5 (P39060)	P39060	COL18A1	178 kDa	Homo sapiens
1422	Collagen alpha-2(I) chain OS=Homo sapiens OX=9606 GN=COL1A2 PE=1 SV=7	P08123	COL1A2	129 kDa	Homo sapiens
1423	Collagen alpha-2(IV) chain OS=Homo sapiens OX=9606 GN=COL4A2 PE=1 SV=4	P08572	COL4A2	168 kDa	Homo sapiens
1424	Cluster of Collagen alpha-2(V) chain OS=Homo sapiens OX=9606 GN=COL5A2 PE=1 SV=3 (P05997)	P05997	COL5A2	145 kDa	Homo sapiens
1425	Cluster of Collagen alpha-2(VI) chain OS=Homo sapiens OX=9606 GN=COL6A2 PE=1 SV=4 (P12110)	P12110	COL6A2	109 kDa	Homo sapiens
1426	Cluster of Collagen alpha-3(VI) chain OS=Homo sapiens OX=9606 GN=COL6A3 PE=1 SV=5 (P12111)	P12111	COL6A3	344 kDa	Homo sapiens
1427	Collagen alpha-5(IV) chain OS=Homo sapiens OX=9606 GN=COL4A5 PE=1 SV=2	P29400	COL4A5	161 kDa	Homo sapiens
1428	Cluster of Collagen triple helix repeat-containing protein 1 OS=Homo sapiens OX=9606 GN=CTHRC1 PE=1 SV=1 (Q96CG8)	Q96CG8	CTHRC1	26 kDa	Homo sapiens
1429	Cluster of Collagen type IV alpha-3-binding protein OS=Homo sapiens OX=9606 GN=COL4A3BP PE=1 SV=1 (Q9Y5P4)	Q9Y5P4	CERT	71 kDa	Homo sapiens
1430	Collectin-12 OS=Homo sapiens OX=9606 GN=COLEC12 PE=1 SV=3	Q5KU26	COLEC12	82 kDa	Homo sapiens
1431	Cluster of Colorectal mutant cancer protein OS=Homo sapiens OX=9606 GN=MCC PE=1 SV=2 (P23508)	P23508	MCC	93 kDa	Homo sapiens
1432	Complement C1r subcomponent OS=Homo sapiens OX=9606 GN=C1R PE=1 SV=1	B4DPQ0 (+2)	C1R	82 kDa	Homo sapiens
1433	Complement C1s subcomponent OS=Homo sapiens OX=9606 GN=C1S PE=1 SV=1	A0A087X232	C1S	76 kDa	Homo sapiens
1434	Complement C3 OS=Homo sapiens OX=9606 GN=C3 PE=1 SV=2	P01024	C3	187 kDa	Homo sapiens
1435	Cluster of Complement C4-A OS=Homo sapiens OX=9606 GN=C4A PE=1 SV=1 (A0A0G2JPR0)	A0A0G2JPR0	C4A	193 kDa	Homo sapiens
1436	Complement component 1 Q subcomponent-binding protein, mitochondrial OS=Homo sapiens OX=9606 GN=C1QBP PE=1 SV=1	Q07021	C1QBP	31 kDa	Homo sapiens
1437	Complement component C8 beta chain OS=Homo sapiens OX=9606 GN=C8B PE=1 SV=3	P07358	C8B	67 kDa	Homo sapiens
1438	Cluster of Complement decay-accelerating factor OS=Homo sapiens OX=9606 GN=CD55 PE=1 SV=2 (H7BY55)	H7BY55	CD55	59 kDa	Homo sapiens
1439	Complement factor H OS=Homo sapiens OX=9606 GN=CFH PE=1 SV=4	P08603	CFH	139 kDa	Homo sapiens
1440	Cluster of Complement factor I, isoform CRA_b OS=Homo sapiens OX=9606 GN=CFI PE=1 SV=1 (G3XAM2)	G3XAM2	CFI	65 kDa	Homo sapiens
1441	Cluster of Complex I assembly factor TIMMDC1, mitochondrial OS=Homo sapiens OX=9606 GN=TIMMDC1 PE=1 SV=2 (Q9NPL8)	Q9NPL8	TIMMDC1	32 kDa	Homo sapiens
1442	Complex I intermediate-associated protein 30, mitochondrial OS=Homo sapiens OX=9606 GN=NDUFAF1 PE=1 SV=2	Q9Y375	NDUFAF1	38 kDa	Homo sapiens
1443	Complex III assembly factor LYRM7 OS=Homo sapiens OX=9606 GN=LYRM7 PE=1 SV=1	Q5U5X0	LYRM7	12 kDa	Homo sapiens
1444	Complexin-2 OS=Homo sapiens OX=9606 GN=CPLX2 PE=2 SV=2	Q6PUV4	CPLX2	15 kDa	Homo sapiens
1445	Condensin complex subunit 1 OS=Homo sapiens OX=9606 GN=NCAPD2 PE=1 SV=3	Q15021	NCAPD2	157 kDa	Homo sapiens
1446	Cluster of Condensin complex subunit 2 OS=Homo sapiens OX=9606 GN=NCAPH PE=1 SV=1 (E9PHA2)	E9PHA2	NCAPH	82 kDa	Homo sapiens
1447	Cluster of Condensin complex subunit 3 OS=Homo sapiens OX=9606 GN=NCAPG PE=1 SV=1 (Q9BPX3)	Q9BPX3	NCAPG	114 kDa	Homo sapiens
1448	Cluster of Condensin-2 complex subunit D3 OS=Homo sapiens OX=9606 GN=NCAPD3 PE=1 SV=2 (P42695)	P42695	NCAPD3	169 kDa	Homo sapiens
1449	Condensin-2 complex subunit G2 OS=Homo sapiens OX=9606 GN=NCAPG2 PE=1 SV=1	Q86XI2	NCAPG2	131 kDa	Homo sapiens
1450	Condensin-2 complex subunit H2 OS=Homo sapiens OX=9606 GN=NCAPH2 PE=1 SV=1	Q6IBW4	NCAPH2	68 kDa	Homo sapiens
1451	Connective tissue growth factor OS=Homo sapiens OX=9606 GN=CTGF PE=1 SV=2	P29279	CCN2	38 kDa	Homo sapiens
1452	Cluster of Connector enhancer of kinase suppressor of ras 3 OS=Homo sapiens OX=9606 GN=CNKSR3 PE=1 SV=1 (Q6P9H4)	Q6P9H4	CNKSR3	62 kDa	Homo sapiens
1453	Cluster of Conserved oligomeric Golgi complex subunit 1 OS=Homo sapiens OX=9606 GN=COG1 PE=1 SV=1 (Q8WTW3)	Q8WTW3	COG1	109 kDa	Homo sapiens
1454	Conserved oligomeric Golgi complex subunit 2 OS=Homo sapiens OX=9606 GN=COG2 PE=1 SV=1	Q14746	COG2	83 kDa	Homo sapiens
1455	Cluster of Conserved oligomeric Golgi complex subunit 3 OS=Homo sapiens OX=9606 GN=COG3 PE=1 SV=3 (Q96JB2)	Q96JB2	COG3	94 kDa	Homo sapiens
1456	Cluster of Conserved oligomeric Golgi complex subunit 4 OS=Homo sapiens OX=9606 GN=COG4 PE=1 SV=1 (J3KNI1)	J3KNI1	COG4	90 kDa	Homo sapiens
1457	Conserved oligomeric Golgi complex subunit 5 OS=Homo sapiens OX=9606 GN=COG5 PE=1 SV=3	Q9UP83	COG5	93 kDa	Homo sapiens
1458	Conserved oligomeric Golgi complex subunit 6 OS=Homo sapiens OX=9606 GN=COG6 PE=1 SV=2	Q9Y2V7	COG6	73 kDa	Homo sapiens
1459	Conserved oligomeric Golgi complex subunit 7 OS=Homo sapiens OX=9606 GN=COG7 PE=1 SV=1	P83436	COG7	86 kDa	Homo sapiens
1460	Cluster of Conserved oligomeric Golgi complex subunit 8 OS=Homo sapiens OX=9606 GN=COG8 PE=1 SV=2 (Q96MW5)	Q96MW5	COG8	68 kDa	Homo sapiens
1461	Consortin OS=Homo sapiens OX=9606 GN=CNST PE=1 SV=3	Q6PJW8	CNST	80 kDa	Homo sapiens
1462	Cluster of Constitutive coactivator of PPAR-gamma-like protein 1 OS=Homo sapiens OX=9606 GN=FAM120A PE=1 SV=2 (Q9NZB2)	Q9NZB2	FAM120A	122 kDa	Homo sapiens
1463	Cluster of Constitutive coactivator of PPAR-gamma-like protein 2 OS=Homo sapiens OX=9606 GN=FAM120C PE=1 SV=3 (Q9NX05)	Q9NX05	FAM120C	121 kDa	Homo sapiens
1464	Cluster of Constitutive coactivator of peroxisome proliferator-activated receptor gamma OS=Homo sapiens OX=9606 GN=FAM120B PE=1 SV=1 (F5GY05)	F5GY05	FAM120B	106 kDa	Homo sapiens
1465	Contactin-associated protein 1 OS=Homo sapiens OX=9606 GN=CNTNAP1 PE=1 SV=1	P78357	CNTNAP1	156 kDa	Homo sapiens
1466	Cluster of Coordinator of PRMT5 and differentiation stimulator OS=Homo sapiens OX=9606 GN=COPRS PE=1 SV=3 (Q9NQ92)	Q9NQ92	COPRS	20 kDa	Homo sapiens
1467	Cluster of Copine-1 OS=Homo sapiens OX=9606 GN=CPNE1 PE=1 SV=1 (B0QZ18)	B0QZ18	CPNE1	60 kDa	Homo sapiens
1468	Cluster of Copine-3 OS=Homo sapiens OX=9606 GN=CPNE3 PE=1 SV=1 (O75131)	O75131	CPNE3	60 kDa	Homo sapiens
1469	Cluster of Copper chaperone for superoxide dismutase OS=Homo sapiens OX=9606 GN=CCS PE=1 SV=1 (J3KNF4)	J3KNF4	CCS	27 kDa	Homo sapiens
1470	Cluster of Copper homeostasis protein cutC homolog OS=Homo sapiens OX=9606 GN=CUTC PE=1 SV=1 (Q9NTM9)	Q9NTM9	CUTC	29 kDa	Homo sapiens
1471	Cluster of Copper transport protein ATOX1 OS=Homo sapiens OX=9606 GN=ATOX1 PE=1 SV=1 (E5RIM7)	E5RIM7	ATOX1	8 kDa	Homo sapiens
1472	Copper-transporting ATPase 1 OS=Homo sapiens OX=9606 GN=ATP7A PE=1 SV=4	Q04656	ATP7A	163 kDa	Homo sapiens
1473	Cluster of Cordon-bleu protein-like 1 OS=Homo sapiens OX=9606 GN=COBLL1 PE=1 SV=2 (Q53SF7)	Q53SF7	COBLL1	132 kDa	Homo sapiens
1474	Cluster of Core histone macro-H2A.1 OS=Homo sapiens OX=9606 GN=H2AFY PE=1 SV=4 (O75367)	O75367	H2AFY	40 kDa	Homo sapiens
1475	Core histone macro-H2A.2 OS=Homo sapiens OX=9606 GN=H2AFY2 PE=1 SV=3	Q9P0M6	H2AFY2	40 kDa	Homo sapiens
1476	Core-binding factor subunit beta (Fragment) OS=Homo sapiens OX=9606 GN=CBFB PE=1 SV=1	J3KTD8	CBFB	7 kDa	Homo sapiens
1477	Cluster of Core-binding factor subunit beta OS=Homo sapiens OX=9606 GN=CBFB PE=1 SV=2 (Q13951)	Q13951	CBFB	22 kDa	Homo sapiens
1478	Cluster of Coronin-1A OS=Homo sapiens OX=9606 GN=CORO1A PE=1 SV=4 (P31146)	P31146	CORO1A	51 kDa	Homo sapiens
1479	Cluster of Coronin-1B OS=Homo sapiens OX=9606 GN=CORO1B PE=1 SV=1 (Q9BR76)	Q9BR76	CORO1B	54 kDa	Homo sapiens
1480	Cluster of Coronin-1C OS=Homo sapiens OX=9606 GN=CORO1C PE=1 SV=1 (Q9ULV4)	Q9ULV4	CORO1C	53 kDa	Homo sapiens
1481	Coronin-2B OS=Homo sapiens OX=9606 GN=CORO2B PE=1 SV=4	Q9UQ03	CORO2B	55 kDa	Homo sapiens
1482	Cluster of Coronin-7 OS=Homo sapiens OX=9606 GN=CORO7 PE=1 SV=2 (P57737)	P57737	CORO7	101 kDa	Homo sapiens
1483	Cortactin-binding protein 2 OS=Homo sapiens OX=9606 GN=CTTNBP2 PE=1 SV=1	Q8WZ74	CTTNBP2	181 kDa	Homo sapiens
1484	Costars family protein ABRACL OS=Homo sapiens OX=9606 GN=ABRACL PE=1 SV=1	Q9P1F3	ABRACL	9 kDa	Homo sapiens
1485	Cluster of Cotranscriptional regulator FAM172A OS=Homo sapiens OX=9606 GN=FAM172A PE=2 SV=1 (Q8WUF8)	Q8WUF8	FAM172A	48 kDa	Homo sapiens
1486	Craniofacial development protein 1 OS=Homo sapiens OX=9606 GN=CFDP1 PE=1 SV=1	Q9UEE9	CFDP1	34 kDa	Homo sapiens
1487	Cluster of Creatine kinase B-type OS=Homo sapiens OX=9606 GN=CKB PE=1 SV=1 (P12277)	P12277	CKB	43 kDa	Homo sapiens
1488	Cluster of Creatine kinase S-type, mitochondrial OS=Homo sapiens OX=9606 GN=CKMT2 PE=1 SV=2 (P17540)	P17540	CKMT2	48 kDa	Homo sapiens
1489	Crk-like protein OS=Homo sapiens OX=9606 GN=CRKL PE=1 SV=1	P46109	CRKL	34 kDa	Homo sapiens
1490	Crooked neck-like protein 1 OS=Homo sapiens OX=9606 GN=CRNKL1 PE=1 SV=1	Q5JY65 (+1)	CRNKL1	99 kDa	Homo sapiens
1491	Cryptochrome-1 OS=Homo sapiens OX=9606 GN=CRY1 PE=1 SV=1	Q16526	CRY1	66 kDa	Homo sapiens
1492	Cluster of Cullin-1 OS=Homo sapiens OX=9606 GN=CUL1 PE=1 SV=2 (Q13616)	Q13616	CUL1	90 kDa	Homo sapiens
1493	Cluster of Cullin-2 OS=Homo sapiens OX=9606 GN=CUL2 PE=1 SV=1 (A0A0A0MTN0)	A0A0A0MTN0	CUL2	89 kDa	Homo sapiens
1494	Cluster of Cullin-3 OS=Homo sapiens OX=9606 GN=CUL3 PE=1 SV=2 (Q13618)	Q13618	CUL3	89 kDa	Homo sapiens
1495	Cullin-4A OS=Homo sapiens OX=9606 GN=CUL4A PE=1 SV=3	Q13619	CUL4A	88 kDa	Homo sapiens
1496	Cluster of Cullin-4B OS=Homo sapiens OX=9606 GN=CUL4B PE=1 SV=4 (Q13620)	Q13620	CUL4B	104 kDa	Homo sapiens
1497	Cullin-5 OS=Homo sapiens OX=9606 GN=CUL5 PE=1 SV=4	Q93034	CUL5	91 kDa	Homo sapiens
1498	Cullin-7 OS=Homo sapiens OX=9606 GN=CUL7 PE=1 SV=2	Q14999	CUL7	191 kDa	Homo sapiens
1499	Cullin-9 OS=Homo sapiens OX=9606 GN=CUL9 PE=1 SV=1	E9PEZ1 (+1)	CUL9	278 kDa	Homo sapiens
1500	Cluster of Cullin-associated NEDD8-dissociated protein 1 OS=Homo sapiens OX=9606 GN=CAND1 PE=1 SV=2 (Q86VP6)	Q86VP6	CAND1	136 kDa	Homo sapiens
1501	Cx9C motif-containing protein 4 OS=Homo sapiens OX=9606 GN=CMC4 PE=1 SV=1	P56277	CMC4	8 kDa	Homo sapiens
1502	Cluster of Cyclic AMP-responsive element-binding protein 1 OS=Homo sapiens OX=9606 GN=CREB1 PE=1 SV=2 (P16220)	P16220	CREB1	37 kDa	Homo sapiens
1503	Cyclic GMP-AMP synthase OS=Homo sapiens OX=9606 GN=CGAS PE=1 SV=2	Q8N884	CGAS	59 kDa	Homo sapiens
1504	Cluster of Cyclin-A2 OS=Homo sapiens OX=9606 GN=CCNA2 PE=1 SV=2 (P20248)	P20248	CCNA2	49 kDa	Homo sapiens
1505	Cyclin-D1-binding protein 1 OS=Homo sapiens OX=9606 GN=CCNDBP1 PE=1 SV=2	O95273	CCNDBP1	40 kDa	Homo sapiens
1506	Cluster of Cyclin-G-associated kinase OS=Homo sapiens OX=9606 GN=GAK PE=1 SV=2 (O14976)	O14976	GAK	143 kDa	Homo sapiens
1507	Cluster of Cyclin-H OS=Homo sapiens OX=9606 GN=CCNH PE=1 SV=1 (A0A2R8YEM2)	A0A2R8YEM2	CCNH	38 kDa	Homo sapiens
1508	Cyclin-K OS=Homo sapiens OX=9606 GN=CCNK PE=1 SV=2	O75909	CCNK	64 kDa	Homo sapiens
1509	Cyclin-L1 OS=Homo sapiens OX=9606 GN=CCNL1 PE=1 SV=1	Q9UK58	CCNL1	60 kDa	Homo sapiens
1510	Cyclin-T1 OS=Homo sapiens OX=9606 GN=CCNT1 PE=1 SV=1	O60563	CCNT1	81 kDa	Homo sapiens
1511	Cyclin-T2 OS=Homo sapiens OX=9606 GN=CCNT2 PE=1 SV=2	O60583	CCNT2	81 kDa	Homo sapiens
1512	Cluster of Cyclin-Y OS=Homo sapiens OX=9606 GN=CCNY PE=1 SV=2 (Q8ND76)	Q8ND76	CCNY	39 kDa	Homo sapiens
1513	Cyclin-Y-like protein 1 OS=Homo sapiens OX=9606 GN=CCNYL1 PE=1 SV=2	Q8N7R7	CCNYL1	41 kDa	Homo sapiens
1514	Cluster of Cyclin-dependent kinase 2-associated protein 1 OS=Homo sapiens OX=9606 GN=CDK2AP1 PE=1 SV=1 (O14519)	O14519	CDK2AP1	12 kDa	Homo sapiens
1515	Cyclin-dependent kinase 2-interacting protein (Fragment) OS=Homo sapiens OX=9606 GN=CINP PE=1 SV=1	H0YN33 (+1)	CINP	24 kDa	Homo sapiens
1516	Cyclin-dependent kinase 4 inhibitor B OS=Homo sapiens OX=9606 GN=CDKN2B PE=1 SV=1	P42772	CDKN2B	15 kDa	Homo sapiens
1517	Cyclin-dependent kinase 4 inhibitor C OS=Homo sapiens OX=9606 GN=CDKN2C PE=1 SV=1	P42773	CDKN2C	18 kDa	Homo sapiens
1518	Cyclin-dependent kinase 7 OS=Homo sapiens OX=9606 GN=CDK7 PE=1 SV=1	P50613	CDK7	39 kDa	Homo sapiens
1519	Cluster of Cyclin-dependent kinase 11B OS=Homo sapiens OX=9606 GN=CDK11B PE=1 SV=1 (A0A0D9SER5)	A0A0D9SER5	CDK11B	90 kDa	Homo sapiens
1520	Cluster of Cyclin-dependent kinase 19 OS=Homo sapiens OX=9606 GN=CDK19 PE=1 SV=1 (Q9BWU1)	Q9BWU1	CDK19	57 kDa	Homo sapiens
1521	Cyclin-dependent kinase inhibitor 1 OS=Homo sapiens OX=9606 GN=CDKN1A PE=1 SV=3	P38936	CDKN1A	18 kDa	Homo sapiens
1522	Cluster of Cyclin-dependent kinase inhibitor 1B OS=Homo sapiens OX=9606 GN=CDKN1B PE=1 SV=1 (E7ES52)	E7ES52	CDKN1B	23 kDa	Homo sapiens
1523	Cluster of Cyclin-dependent kinase inhibitor 2A OS=Homo sapiens OX=9606 GN=CDKN2A PE=1 SV=2 (P42771)	P42771	CDKN2A	17 kDa	Homo sapiens
1524	Cluster of Cyclin-dependent kinase-like 5 OS=Homo sapiens OX=9606 GN=CDKL5 PE=1 SV=1 (O76039)	O76039	CDKL5	116 kDa	Homo sapiens
1525	Cyclin-dependent kinases regulatory subunit 2 OS=Homo sapiens OX=9606 GN=CKS2 PE=1 SV=1	P33552	CKS2	10 kDa	Homo sapiens
1526	Cluster of Cyclin-dependent kinases regulatory subunit OS=Homo sapiens OX=9606 GN=CKS1B PE=1 SV=1 (Q5T179)	Q5T179	CKS1B	8 kDa	Homo sapiens
1527	Cluster of Cystathionine beta-synthase-like protein OS=Homo sapiens OX=9606 GN=CBSL PE=1 SV=1 (P0DN79)	P0DN79	CBSL	61 kDa	Homo sapiens
1528	Cystathionine gamma-lyase OS=Homo sapiens OX=9606 GN=CTH PE=1 SV=3	P32929	CTH	45 kDa	Homo sapiens
1529	Cystatin-B OS=Homo sapiens OX=9606 GN=CSTB PE=1 SV=2	P04080	CSTB	11 kDa	Homo sapiens
1530	Cystatin-C OS=Homo sapiens OX=9606 GN=CST3 PE=1 SV=1	P01034	CST3	16 kDa	Homo sapiens
1531	Cluster of Cysteine and glycine-rich protein 1 OS=Homo sapiens OX=9606 GN=CSRP1 PE=1 SV=3 (P21291)	P21291	CSRP1	21 kDa	Homo sapiens
1532	Cluster of Cysteine and glycine-rich protein 2 OS=Homo sapiens OX=9606 GN=CSRP2 PE=1 SV=3 (Q16527)	Q16527	CSRP2	21 kDa	Homo sapiens
1533	Cluster of Cysteine and histidine-rich domain-containing protein 1 OS=Homo sapiens OX=9606 GN=CHORDC1 PE=1 SV=2 (Q9UHD1)	Q9UHD1	CHORDC1	37 kDa	Homo sapiens
1534	Cluster of Cysteine and histidine-rich protein 1 OS=Homo sapiens OX=9606 GN=CYHR1 PE=1 SV=1 (E9PJD7)	E9PJD7	CYHR1	44 kDa	Homo sapiens
1535	Cysteine conjugate-beta lyase cytoplasmic (Glutamine transaminase K, kyneurenine aminotransferase), isoform CRA_b OS=Homo sapiens OX=9606 GN=KYAT1 PE=1 SV=1	B7Z4W5	KYAT1	58 kDa	Homo sapiens
1536	Cluster of Cysteine desulfurase, mitochondrial OS=Homo sapiens OX=9606 GN=NFS1 PE=1 SV=3 (Q9Y697)	Q9Y697	NFS1	50 kDa	Homo sapiens
1537	Cluster of Cysteine protease ATG4B OS=Homo sapiens OX=9606 GN=ATG4B PE=1 SV=2 (Q9Y4P1)	Q9Y4P1	ATG4B	44 kDa	Homo sapiens
1538	Cysteine sulfinic acid decarboxylase (Fragment) OS=Homo sapiens OX=9606 GN=CSAD PE=1 SV=1	J3KPG9	CSAD	58 kDa	Homo sapiens
1539	Cysteine--tRNA ligase, cytoplasmic OS=Homo sapiens OX=9606 GN=CARS PE=1 SV=1	E9PLP0	CARS	14 kDa	Homo sapiens
1540	Cluster of Cysteine--tRNA ligase, cytoplasmic OS=Homo sapiens OX=9606 GN=CARS PE=1 SV=3 (P49589)	P49589	CARS	85 kDa	Homo sapiens
1541	Cysteine-rich PDZ-binding protein OS=Homo sapiens OX=9606 GN=CRIPT PE=1 SV=1	Q9P021	CRIPT	11 kDa	Homo sapiens
1542	Cysteine-rich and transmembrane domain-containing protein 1 OS=Homo sapiens OX=9606 GN=CYSTM1 PE=1 SV=1	Q9H1C7	CYSTM1	11 kDa	Homo sapiens
1543	Cysteine-rich motor neuron 1 protein OS=Homo sapiens OX=9606 GN=CRIM1 PE=1 SV=1	Q9NZV1	CRIM1	114 kDa	Homo sapiens
1544	Cysteine-rich protein 1 OS=Homo sapiens OX=9606 GN=CRIP1 PE=1 SV=3	P50238	CRIP1	9 kDa	Homo sapiens
1545	Cluster of Cysteine-rich protein 2 OS=Homo sapiens OX=9606 GN=CRIP2 PE=1 SV=1 (P52943)	P52943	CRIP2	22 kDa	Homo sapiens
1546	Cysteine-rich secretory protein LCCL domain-containing 2 OS=Homo sapiens OX=9606 GN=CRISPLD2 PE=1 SV=1	H3BTI0 (+1)	CRISPLD2	56 kDa	Homo sapiens
1547	Cysteine-rich with EGF-like domain protein 1 OS=Homo sapiens OX=9606 GN=CRELD1 PE=1 SV=3	Q96HD1	CRELD1	45 kDa	Homo sapiens
1548	Cysteine-rich with EGF-like domain protein 2 OS=Homo sapiens OX=9606 GN=CRELD2 PE=1 SV=1	Q6UXH1	CRELD2	38 kDa	Homo sapiens
1549	Cystine/glutamate transporter OS=Homo sapiens OX=9606 GN=SLC7A11 PE=1 SV=1	Q9UPY5	SLC7A11	55 kDa	Homo sapiens
1550	Cluster of Cytochrome P450 1B1 OS=Homo sapiens OX=9606 GN=CYP1B1 PE=1 SV=2 (Q16678)	Q16678	CYP1B1	61 kDa	Homo sapiens
1551	Cytochrome P450 2S1 OS=Homo sapiens OX=9606 GN=CYP2S1 PE=1 SV=2	Q96SQ9	CYP2S1	56 kDa	Homo sapiens
1552	Cytochrome P450 3A5 OS=Homo sapiens OX=9606 GN=CYP3A5 PE=1 SV=1	P20815	CYP3A5	57 kDa	Homo sapiens
1553	Cytochrome P450 4A11 OS=Homo sapiens OX=9606 GN=CYP4A11 PE=1 SV=1	A0A0C4DFV7 (+2)	CYP4A11	52 kDa	Homo sapiens
1554	Cluster of Cytochrome P450 20A1 OS=Homo sapiens OX=9606 GN=CYP20A1 PE=1 SV=1 (Q6UW02)	Q6UW02	CYP20A1	52 kDa	Homo sapiens
1555	Cytochrome b5 OS=Homo sapiens OX=9606 GN=CYB5A PE=1 SV=2	P00167	CYB5A	15 kDa	Homo sapiens
1556	Cluster of Cytochrome b5 type B (Outer mitochondrial membrane), isoform CRA_a OS=Homo sapiens OX=9606 GN=CYB5B PE=1 SV=1 (J3KNF8)	J3KNF8	CYB5B	17 kDa	Homo sapiens
1557	Cytochrome b reductase 1 OS=Homo sapiens OX=9606 GN=CYBRD1 PE=1 SV=1	Q53TN4	CYBRD1	32 kDa	Homo sapiens
1558	Cytochrome b-245 chaperone 1 OS=Homo sapiens OX=9606 GN=CYBC1 PE=1 SV=1	Q9BQA9	CYBC1	21 kDa	Homo sapiens
1559	Cytochrome b-245 heavy chain OS=Homo sapiens OX=9606 GN=CYBB PE=1 SV=2	P04839	CYBB	65 kDa	Homo sapiens
1560	Cytochrome b-245 light chain OS=Homo sapiens OX=9606 GN=CYBA PE=1 SV=3	P13498	CYBA	21 kDa	Homo sapiens
1561	Cytochrome b-c1 complex subunit 1, mitochondrial OS=Homo sapiens OX=9606 GN=UQCRC1 PE=1 SV=3	P31930	UQCRC1	53 kDa	Homo sapiens
1562	Cluster of Cytochrome b-c1 complex subunit 2, mitochondrial OS=Homo sapiens OX=9606 GN=UQCRC2 PE=1 SV=3 (P22695)	P22695	UQCRC2	48 kDa	Homo sapiens
1563	Cytochrome b-c1 complex subunit 6, mitochondrial OS=Homo sapiens OX=9606 GN=UQCRH PE=1 SV=2	P07919	UQCRH	11 kDa	Homo sapiens
1564	Cluster of Cytochrome b-c1 complex subunit 7 OS=Homo sapiens OX=9606 GN=UQCRB PE=1 SV=2 (P14927)	P14927	UQCRB	14 kDa	Homo sapiens
1565	Cytochrome b-c1 complex subunit 8 OS=Homo sapiens OX=9606 GN=UQCRQ PE=1 SV=4	O14949	UQCRQ	10 kDa	Homo sapiens
1566	Cytochrome b-c1 complex subunit 9 OS=Homo sapiens OX=9606 GN=UQCR10 PE=1 SV=3	Q9UDW1	UQCR10	7 kDa	Homo sapiens
1567	Cytochrome b-c1 complex subunit 10 OS=Homo sapiens OX=9606 GN=UQCR11 PE=1 SV=1	O14957	UQCR11	7 kDa	Homo sapiens
1568	Cluster of Cytochrome b-c1 complex subunit Rieske, mitochondrial OS=Homo sapiens OX=9606 GN=UQCRFS1 PE=1 SV=2 (P47985)	P47985	UQCRFS1	30 kDa	Homo sapiens
1569	Cytochrome c1, heme protein, mitochondrial OS=Homo sapiens OX=9606 GN=CYC1 PE=1 SV=3	P08574	CYC1	35 kDa	Homo sapiens
1570	Cytochrome c (Fragment) OS=Homo sapiens OX=9606 GN=CYCS PE=1 SV=1	C9JFR7 (+1)	CYCS	11 kDa	Homo sapiens
1571	Cytochrome c oxidase assembly factor 3 homolog, mitochondrial OS=Homo sapiens OX=9606 GN=COA3 PE=1 SV=1	Q9Y2R0	COA3	12 kDa	Homo sapiens
1572	Cytochrome c oxidase assembly factor 4 homolog, mitochondrial OS=Homo sapiens OX=9606 GN=COA4 PE=1 SV=2	Q9NYJ1	COA4	10 kDa	Homo sapiens
1573	Cytochrome c oxidase assembly factor 5 OS=Homo sapiens OX=9606 GN=COA5 PE=1 SV=1	B9A057	COA5	8 kDa	Homo sapiens
1574	Cytochrome c oxidase assembly factor 6 homolog OS=Homo sapiens OX=9606 GN=COA6 PE=1 SV=1	Q5JTJ3	COA6	14 kDa	Homo sapiens
1575	Cytochrome c oxidase assembly factor 7 OS=Homo sapiens OX=9606 GN=COA7 PE=1 SV=2	Q96BR5	COA7	26 kDa	Homo sapiens
1576	Cytochrome c oxidase assembly protein COX11, mitochondrial OS=Homo sapiens OX=9606 GN=COX11 PE=1 SV=3	Q9Y6N1	COX11	31 kDa	Homo sapiens
1577	Cluster of Cytochrome c oxidase assembly protein COX19 OS=Homo sapiens OX=9606 GN=COX19 PE=1 SV=1 (Q49B96)	Q49B96	COX19	10 kDa	Homo sapiens
1578	Cytochrome c oxidase assembly protein COX20, mitochondrial OS=Homo sapiens OX=9606 GN=COX20 PE=1 SV=2	Q5RI15	COX20	13 kDa	Homo sapiens
1579	Cytochrome c oxidase copper chaperone OS=Homo sapiens OX=9606 GN=COX17 PE=1 SV=2	Q14061	COX17	7 kDa	Homo sapiens
1580	Cytochrome c oxidase subunit 2 OS=Homo sapiens OX=9606 GN=MT-CO2 PE=1 SV=1	P00403	MT-CO2	26 kDa	Homo sapiens
1581	Cluster of Cytochrome c oxidase subunit 4 isoform 1, mitochondrial OS=Homo sapiens OX=9606 GN=COX4I1 PE=1 SV=1 (P13073)	P13073	COX4I1	20 kDa	Homo sapiens
1582	Cytochrome c oxidase subunit 5A, mitochondrial OS=Homo sapiens OX=9606 GN=COX5A PE=1 SV=2	P20674	COX5A	17 kDa	Homo sapiens
1583	Cytochrome c oxidase subunit 5B, mitochondrial OS=Homo sapiens OX=9606 GN=COX5B PE=1 SV=2	P10606	COX5B	14 kDa	Homo sapiens
1584	Cytochrome c oxidase subunit 6A1, mitochondrial OS=Homo sapiens OX=9606 GN=COX6A1 PE=1 SV=4	P12074	COX6A1	12 kDa	Homo sapiens
1585	Cytochrome c oxidase subunit 6B1 OS=Homo sapiens OX=9606 GN=COX6B1 PE=1 SV=2	P14854	COX6B1	10 kDa	Homo sapiens
1586	Cytochrome c oxidase subunit 6C OS=Homo sapiens OX=9606 GN=COX6C PE=1 SV=2	P09669	COX6C	9 kDa	Homo sapiens
1587	Cluster of Cytochrome c oxidase subunit 7A2, mitochondrial OS=Homo sapiens OX=9606 GN=COX7A2 PE=1 SV=1 (H0UI06)	H0UI06	COX7A2	13 kDa	Homo sapiens
1588	Cytochrome c oxidase subunit 7C, mitochondrial OS=Homo sapiens OX=9606 GN=COX7C PE=1 SV=1	D6R9Z7 (+1)	COX7C	6 kDa	Homo sapiens
1589	Cytochrome c oxidase subunit NDUFA4 OS=Homo sapiens OX=9606 GN=NDUFA4 PE=1 SV=1	O00483	NDUFA4	9 kDa	Homo sapiens
1590	Cytochrome c-type heme lyase OS=Homo sapiens OX=9606 GN=HCCS PE=1 SV=1	P53701	HCCS	31 kDa	Homo sapiens
1591	Cluster of Cytoglobin OS=Homo sapiens OX=9606 GN=CYGB PE=1 SV=1 (K7EMC7)	K7EMC7	CYGB	25 kDa	Homo sapiens
1592	Cluster of Cytohesin-3 OS=Homo sapiens OX=9606 GN=CYTH3 PE=1 SV=2 (O43739)	O43739	CYTH3	46 kDa	Homo sapiens
1593	Cluster of Cytokine receptor-like factor 3 OS=Homo sapiens OX=9606 GN=CRLF3 PE=1 SV=2 (Q8IUI8)	Q8IUI8	CRLF3	50 kDa	Homo sapiens
1594	Cluster of Cytoplasmic FMR1-interacting protein 1 OS=Homo sapiens OX=9606 GN=CYFIP1 PE=1 SV=1 (Q7L576)	Q7L576	CYFIP1	145 kDa	Homo sapiens
1595	Cytoplasmic aconitate hydratase OS=Homo sapiens OX=9606 GN=ACO1 PE=1 SV=3	P21399	ACO1	98 kDa	Homo sapiens
1596	Cluster of Cytoplasmic dynein 1 heavy chain 1 OS=Homo sapiens OX=9606 GN=DYNC1H1 PE=1 SV=5 (Q14204)	Q14204	DYNC1H1	532 kDa	Homo sapiens
1597	Cytoplasmic dynein 1 intermediate chain 1 OS=Homo sapiens OX=9606 GN=DYNC1I1 PE=1 SV=1	A0A0A0MTG2	DYNC1I1	61 kDa	Homo sapiens
1598	Cluster of Cytoplasmic dynein 1 intermediate chain 2 OS=Homo sapiens OX=9606 GN=DYNC1I2 PE=1 SV=3 (Q13409)	Q13409	DYNC1I2	71 kDa	Homo sapiens
1599	Cluster of Cytoplasmic dynein 1 light intermediate chain 1 OS=Homo sapiens OX=9606 GN=DYNC1LI1 PE=1 SV=3 (Q9Y6G9)	Q9Y6G9	DYNC1LI1	57 kDa	Homo sapiens
1600	Cluster of Cytoplasmic dynein 1 light intermediate chain 2 OS=Homo sapiens OX=9606 GN=DYNC1LI2 PE=1 SV=1 (O43237)	O43237	DYNC1LI2	54 kDa	Homo sapiens
1601	Cytoplasmic dynein 1 light intermediate chain 2 OS=Homo sapiens OX=9606 GN=DYNC1LI2 PE=1 SV=1	H3BU48	DYNC1LI2	6 kDa	Homo sapiens
1602	Cytoplasmic dynein 2 heavy chain 1 OS=Homo sapiens OX=9606 GN=DYNC2H1 PE=1 SV=4	Q8NCM8	DYNC2H1	493 kDa	Homo sapiens
1603	Cytoplasmic dynein 2 light intermediate chain 1 (Fragment) OS=Homo sapiens OX=9606 GN=DYNC2LI1 PE=1 SV=1	H7BYC8 (+1)	DYNC2LI1	36 kDa	Homo sapiens
1604	Cluster of Cytoplasmic phosphatidylinositol transfer protein 1 OS=Homo sapiens OX=9606 GN=PITPNC1 PE=1 SV=3 (Q9UKF7)	Q9UKF7	PITPNC1	38 kDa	Homo sapiens
1605	Cluster of Cytoplasmic polyadenylation element-binding protein 4 OS=Homo sapiens OX=9606 GN=CPEB4 PE=1 SV=1 (Q17RY0)	Q17RY0	CPEB4	80 kDa	Homo sapiens
1606	Cluster of Cytoplasmic protein NCK1 OS=Homo sapiens OX=9606 GN=NCK1 PE=1 SV=1 (P16333)	P16333	NCK1	43 kDa	Homo sapiens
1607	Cytoplasmic protein NCK2 OS=Homo sapiens OX=9606 GN=NCK2 PE=1 SV=2	O43639	NCK2	43 kDa	Homo sapiens
1608	Cytoplasmic tRNA 2-thiolation protein 1 OS=Homo sapiens OX=9606 GN=CTU1 PE=1 SV=1	Q7Z7A3	CTU1	36 kDa	Homo sapiens
1609	Cluster of Cytoplasmic tRNA 2-thiolation protein 2 OS=Homo sapiens OX=9606 GN=CTU2 PE=1 SV=1 (H3BSW6)	H3BSW6	CTU2	64 kDa	Homo sapiens
1610	Cytoskeleton-associated protein 2 OS=Homo sapiens OX=9606 GN=CKAP2 PE=1 SV=1	Q8WWK9	CKAP2	77 kDa	Homo sapiens
1611	Cytoskeleton-associated protein 4 OS=Homo sapiens OX=9606 GN=CKAP4 PE=1 SV=2	Q07065	CKAP4	66 kDa	Homo sapiens
1612	Cluster of Cytoskeleton-associated protein 5 OS=Homo sapiens OX=9606 GN=CKAP5 PE=1 SV=3 (Q14008)	Q14008	CKAP5	226 kDa	Homo sapiens
1613	Cluster of Cytosol aminopeptidase OS=Homo sapiens OX=9606 GN=LAP3 PE=1 SV=3 (P28838)	P28838	LAP3	56 kDa	Homo sapiens
1614	Cluster of Cytosolic 5'-nucleotidase 3A OS=Homo sapiens OX=9606 GN=NT5C3A PE=1 SV=3 (Q9H0P0)	Q9H0P0	NT5C3A	38 kDa	Homo sapiens
1615	Cluster of Cytosolic Fe-S cluster assembly factor NARFL OS=Homo sapiens OX=9606 GN=NARFL PE=1 SV=1 (Q9H6Q4)	Q9H6Q4	CIAO3	53 kDa	Homo sapiens
1616	Cytosolic Fe-S cluster assembly factor NUBP1 OS=Homo sapiens OX=9606 GN=NUBP1 PE=1 SV=2	P53384	NUBP1	35 kDa	Homo sapiens
1617	Cluster of Cytosolic Fe-S cluster assembly factor NUBP2 OS=Homo sapiens OX=9606 GN=NUBP2 PE=1 SV=1 (Q9Y5Y2)	Q9Y5Y2	NUBP2	29 kDa	Homo sapiens
1618	Cluster of Cytosolic acyl coenzyme A thioester hydrolase OS=Homo sapiens OX=9606 GN=ACOT7 PE=1 SV=3 (O00154)	O00154	ACOT7	42 kDa	Homo sapiens
1619	Cytosolic arginine sensor for mTORC1 subunit 1 OS=Homo sapiens OX=9606 GN=CASTOR1 PE=1 SV=1	B7WPJ3 (+1)	CASTOR1	32 kDa	Homo sapiens
1620	Cytosolic arginine sensor for mTORC1 subunit 2 OS=Homo sapiens OX=9606 GN=CASTOR2 PE=1 SV=3	A6NHX0	CASTOR2	36 kDa	Homo sapiens
1621	Cluster of Cytosolic carboxypeptidase 1 OS=Homo sapiens OX=9606 GN=AGTPBP1 PE=1 SV=3 (Q9UPW5)	Q9UPW5	AGTPBP1	138 kDa	Homo sapiens
1622	Cytosolic iron-sulfur assembly component 2A OS=Homo sapiens OX=9606 GN=CIAO2A PE=1 SV=1	H0YKV4 (+1)	CIAO2A	15 kDa	Homo sapiens
1623	Cytosolic iron-sulfur assembly component 2B OS=Homo sapiens OX=9606 GN=CIAO2B PE=1 SV=1	Q9Y3D0	CIAO2B	18 kDa	Homo sapiens
1624	Cluster of Cytosolic non-specific dipeptidase OS=Homo sapiens OX=9606 GN=CNDP2 PE=1 SV=2 (Q96KP4)	Q96KP4	CNDP2	53 kDa	Homo sapiens
1625	Cytosolic phospholipase A2 OS=Homo sapiens OX=9606 GN=PLA2G4A PE=1 SV=2	P47712	PLA2G4A	85 kDa	Homo sapiens
1626	Cluster of Cytosolic phospholipase A2 gamma OS=Homo sapiens OX=9606 GN=PLA2G4C PE=1 SV=2 (Q9UP65)	Q9UP65	PLA2G4C	61 kDa	Homo sapiens
1627	Cluster of Cytosolic purine 5'-nucleotidase OS=Homo sapiens OX=9606 GN=NT5C2 PE=1 SV=1 (P49902)	P49902	NT5C2	65 kDa	Homo sapiens
1628	Cluster of Cytospin-A OS=Homo sapiens OX=9606 GN=SPECC1L PE=1 SV=2 (Q69YQ0)	Q69YQ0	SPECC1L	125 kDa	Homo sapiens
1629	Cluster of Cytospin-B OS=Homo sapiens OX=9606 GN=SPECC1 PE=1 SV=1 (Q5M775)	Q5M775	SPECC1	119 kDa	Homo sapiens
1630	Cytotoxic and regulatory T-cell molecule OS=Homo sapiens OX=9606 GN=CRTAM PE=1 SV=2	O95727	CRTAM	45 kDa	Homo sapiens
1631	D-2-hydroxyglutarate dehydrogenase, isoform CRA_b OS=Homo sapiens OX=9606 GN=D2HGDH PE=1 SV=1	G5E9E8	D2HGDH	34 kDa	Homo sapiens
1632	Cluster of D-3-phosphoglycerate dehydrogenase OS=Homo sapiens OX=9606 GN=PHGDH PE=1 SV=4 (O43175)	O43175	PHGDH	57 kDa	Homo sapiens
1633	Cluster of D-aminoacyl-tRNA deacylase 1 OS=Homo sapiens OX=9606 GN=DTD1 PE=1 SV=2 (Q8TEA8)	Q8TEA8	DTD1	23 kDa	Homo sapiens
1634	D-aminoacyl-tRNA deacylase 2 OS=Homo sapiens OX=9606 GN=DTD2 PE=1 SV=1	Q96FN9	DTD2	19 kDa	Homo sapiens
1635	D-aspartate oxidase OS=Homo sapiens OX=9606 GN=DDO PE=2 SV=1	Q99489	DDO	38 kDa	Homo sapiens
1636	Cluster of D-dopachrome decarboxylase OS=Homo sapiens OX=9606 GN=DDT PE=1 SV=1 (J3KQ18)	J3KQ18	DDT	14 kDa	Homo sapiens
1637	Cluster of D-glutamate cyclase, mitochondrial OS=Homo sapiens OX=9606 GN=DGLUCY PE=1 SV=2 (Q7Z3D6)	Q7Z3D6	DGLUCY	66 kDa	Homo sapiens
1638	D-ribitol-5-phosphate cytidylyltransferase OS=Homo sapiens OX=9606 GN=ISPD PE=1 SV=2	A4D126	CRPPA	50 kDa	Homo sapiens
1639	Cluster of DALR anticodon-binding domain-containing protein 3 OS=Homo sapiens OX=9606 GN=DALRD3 PE=1 SV=2 (Q5D0E6)	Q5D0E6	DALRD3	59 kDa	Homo sapiens
1640	DAZ-associated protein 1 OS=Homo sapiens OX=9606 GN=DAZAP1 PE=1 SV=2	K7EK33	DAZAP1	43 kDa	Homo sapiens
1641	DBH-like monooxygenase protein 1 OS=Homo sapiens OX=9606 GN=MOXD1 PE=1 SV=1	Q6UVY6	MOXD1	70 kDa	Homo sapiens
1642	Cluster of DBIRD complex subunit ZNF326 OS=Homo sapiens OX=9606 GN=ZNF326 PE=1 SV=2 (Q5BKZ1)	Q5BKZ1	ZNF326	66 kDa	Homo sapiens
1643	Cluster of DCC-interacting protein 13-alpha OS=Homo sapiens OX=9606 GN=APPL1 PE=1 SV=1 (Q9UKG1)	Q9UKG1	APPL1	80 kDa	Homo sapiens
1644	Cluster of DCC-interacting protein 13-beta OS=Homo sapiens OX=9606 GN=APPL2 PE=1 SV=3 (Q8NEU8)	Q8NEU8	APPL2	74 kDa	Homo sapiens
1645	Cluster of DCN1-like protein 1 OS=Homo sapiens OX=9606 GN=DCUN1D1 PE=1 SV=1 (Q96GG9)	Q96GG9	DCUN1D1	30 kDa	Homo sapiens
1646	DCN1-like protein 3 OS=Homo sapiens OX=9606 GN=DCUN1D3 PE=1 SV=1	Q8IWE4	DCUN1D3	34 kDa	Homo sapiens
1647	Cluster of DCN1-like protein 5 OS=Homo sapiens OX=9606 GN=DCUN1D5 PE=1 SV=1 (Q9BTE7)	Q9BTE7	DCUN1D5	28 kDa	Homo sapiens
1648	DCN1-like protein (Fragment) OS=Homo sapiens OX=9606 GN=DCUN1D4 PE=1 SV=1	H0YA35	DCUN1D4	12 kDa	Homo sapiens
1649	DCN1-like protein (Fragment) OS=Homo sapiens OX=9606 GN=DCUN1D4 PE=1 SV=1	D6RDV8	DCUN1D4	23 kDa	Homo sapiens
1650	DDB1- and CUL4-associated factor 1 OS=Homo sapiens OX=9606 GN=DCAF1 PE=1 SV=3	Q9Y4B6	DCAF1	169 kDa	Homo sapiens
1651	Cluster of DDB1- and CUL4-associated factor 5 OS=Homo sapiens OX=9606 GN=DCAF5 PE=1 SV=2 (Q96JK2)	Q96JK2	DCAF5	104 kDa	Homo sapiens
1652	Cluster of DDB1- and CUL4-associated factor 6 OS=Homo sapiens OX=9606 GN=DCAF6 PE=1 SV=1 (Q58WW2)	Q58WW2	DCAF6	96 kDa	Homo sapiens
1653	Cluster of DDB1- and CUL4-associated factor 7 OS=Homo sapiens OX=9606 GN=DCAF7 PE=1 SV=1 (P61962)	P61962	DCAF7	39 kDa	Homo sapiens
1654	DDB1- and CUL4-associated factor 10 OS=Homo sapiens OX=9606 GN=DCAF10 PE=1 SV=1	Q5QP82	DCAF10	61 kDa	Homo sapiens
1655	DDB1- and CUL4-associated factor 11 OS=Homo sapiens OX=9606 GN=DCAF11 PE=1 SV=1	Q8TEB1	DCAF11	62 kDa	Homo sapiens
1656	Cluster of DDB1- and CUL4-associated factor 13 OS=Homo sapiens OX=9606 GN=DCAF13 PE=1 SV=1 (A0A087WT20)	A0A087WT20	DCAF13	68 kDa	Homo sapiens
1657	DDB1- and CUL4-associated factor 16 OS=Homo sapiens OX=9606 GN=DCAF16 PE=1 SV=1	Q9NXF7	DCAF16	24 kDa	Homo sapiens
1658	Cluster of DDRGK domain-containing protein 1 OS=Homo sapiens OX=9606 GN=DDRGK1 PE=1 SV=2 (Q96HY6)	Q96HY6	DDRGK1	36 kDa	Homo sapiens
1659	Cluster of DENN domain-containing protein 1A OS=Homo sapiens OX=9606 GN=DENND1A PE=1 SV=2 (Q8TEH3)	Q8TEH3	DENND1A	111 kDa	Homo sapiens
1660	Cluster of DENN domain-containing protein 2A OS=Homo sapiens OX=9606 GN=DENND2A PE=2 SV=4 (Q9ULE3)	Q9ULE3	DENND2A	114 kDa	Homo sapiens
1661	Cluster of DENN domain-containing protein 4B (Fragment) OS=Homo sapiens OX=9606 GN=DENND4B PE=1 SV=1 (H0YEF0)	H0YEF0	DENND4B	19 kDa	Homo sapiens
1662	Cluster of DENN domain-containing protein 4C OS=Homo sapiens OX=9606 GN=DENND4C PE=1 SV=3 (Q5VZ89)	Q5VZ89	DENND4C	213 kDa	Homo sapiens
1663	DENN domain-containing protein 5A OS=Homo sapiens OX=9606 GN=DENND5A PE=1 SV=2	Q6IQ26	DENND5A	147 kDa	Homo sapiens
1664	Cluster of DENN domain-containing protein 5B OS=Homo sapiens OX=9606 GN=DENND5B PE=1 SV=1 (G3V1S3)	G3V1S3	DENND5B	149 kDa	Homo sapiens
1665	DEP domain-containing mTOR-interacting protein OS=Homo sapiens OX=9606 GN=DEPTOR PE=1 SV=2	Q8TB45	DEPTOR	46 kDa	Homo sapiens
1666	DET1 homolog OS=Homo sapiens OX=9606 GN=DET1 PE=1 SV=2	Q7L5Y6	DET1	64 kDa	Homo sapiens
1667	DET1- and DDB1-associated protein 1 OS=Homo sapiens OX=9606 GN=DDA1 PE=1 SV=1	Q9BW61	DDA1	12 kDa	Homo sapiens
1668	Cluster of DIS3-like exonuclease 2 OS=Homo sapiens OX=9606 GN=DIS3L2 PE=1 SV=4 (Q8IYB7)	Q8IYB7	DIS3L2	99 kDa	Homo sapiens
1669	Cluster of DNA (cytosine-5)-methyltransferase 1 OS=Homo sapiens OX=9606 GN=DNMT1 PE=1 SV=2 (P26358)	P26358	DNMT1	183 kDa	Homo sapiens
1670	Cluster of DNA (cytosine-5)-methyltransferase 3A OS=Homo sapiens OX=9606 GN=DNMT3A PE=1 SV=4 (Q9Y6K1)	Q9Y6K1	DNMT3A	102 kDa	Homo sapiens
1671	DNA (cytosine-5)-methyltransferase 3B OS=Homo sapiens OX=9606 GN=DNMT3B PE=1 SV=1	Q9UBC3	DNMT3B	96 kDa	Homo sapiens
1672	Cluster of DNA dC->dU-editing enzyme APOBEC-3B OS=Homo sapiens OX=9606 GN=APOBEC3B PE=1 SV=1 (Q9UH17)	Q9UH17	APOBEC3B	46 kDa	Homo sapiens
1673	Cluster of DNA dC->dU-editing enzyme APOBEC-3C OS=Homo sapiens OX=9606 GN=APOBEC3C PE=1 SV=2 (Q9NRW3)	Q9NRW3	APOBEC3C	23 kDa	Homo sapiens
1674	Cluster of DNA damage-binding protein 1 OS=Homo sapiens OX=9606 GN=DDB1 PE=1 SV=1 (Q16531)	Q16531	DDB1	127 kDa	Homo sapiens
1675	Cluster of DNA damage-binding protein 2 OS=Homo sapiens OX=9606 GN=DDB2 PE=1 SV=1 (Q92466)	Q92466	DDB2	48 kDa	Homo sapiens
1676	Cluster of DNA excision repair protein ERCC-1 OS=Homo sapiens OX=9606 GN=ERCC1 PE=1 SV=1 (P07992)	P07992	ERCC1	33 kDa	Homo sapiens
1677	Cluster of DNA excision repair protein ERCC-6 OS=Homo sapiens OX=9606 GN=ERCC6 PE=1 SV=1 (Q03468)	Q03468	ERCC6	168 kDa	Homo sapiens
1678	DNA excision repair protein ERCC-6-like OS=Homo sapiens OX=9606 GN=ERCC6L PE=1 SV=1	Q2NKX8	ERCC6L	141 kDa	Homo sapiens
1679	Cluster of DNA fragmentation factor subunit alpha OS=Homo sapiens OX=9606 GN=DFFA PE=1 SV=1 (O00273)	O00273	DFFA	37 kDa	Homo sapiens
1680	DNA fragmentation factor subunit beta OS=Homo sapiens OX=9606 GN=DFFB PE=1 SV=1	B4DZS0	DFFB	42 kDa	Homo sapiens
1681	DNA helicase OS=Homo sapiens OX=9606 GN=MCM5 PE=1 SV=1	B1AHB1	MCM5	78 kDa	Homo sapiens
1682	Cluster of DNA ligase 3 OS=Homo sapiens OX=9606 GN=LIG3 PE=1 SV=2 (P49916)	P49916	LIG3	113 kDa	Homo sapiens
1683	DNA ligase 4 OS=Homo sapiens OX=9606 GN=LIG4 PE=1 SV=2	P49917	LIG4	104 kDa	Homo sapiens
1684	Cluster of DNA ligase OS=Homo sapiens OX=9606 GN=LIG1 PE=1 SV=1 (M0R0Q7)	M0R0Q7	LIG1	88 kDa	Homo sapiens
1685	Cluster of DNA methyltransferase 1-associated protein 1 OS=Homo sapiens OX=9606 GN=DMAP1 PE=1 SV=1 (Q9NPF5)	Q9NPF5	DMAP1	53 kDa	Homo sapiens
1686	Cluster of DNA mismatch repair protein Mlh1 OS=Homo sapiens OX=9606 GN=MLH1 PE=1 SV=1 (P40692)	P40692	MLH1	85 kDa	Homo sapiens
1687	Cluster of DNA mismatch repair protein Msh2 OS=Homo sapiens OX=9606 GN=MSH2 PE=1 SV=1 (P43246)	P43246	MSH2	105 kDa	Homo sapiens
1688	DNA mismatch repair protein Msh3 OS=Homo sapiens OX=9606 GN=MSH3 PE=1 SV=4	P20585	MSH3	127 kDa	Homo sapiens
1689	Cluster of DNA mismatch repair protein Msh6 OS=Homo sapiens OX=9606 GN=MSH6 PE=1 SV=2 (P52701)	P52701	MSH6	153 kDa	Homo sapiens
1690	DNA polymerase OS=Homo sapiens OX=9606 GN=POLA1 PE=1 SV=1	A0A087WU64 (+1)	POLA1	166 kDa	Homo sapiens
1691	Cluster of DNA polymerase OS=Homo sapiens OX=9606 GN=POLD1 PE=1 SV=1 (M0R2B7)	M0R2B7	POLD1	126 kDa	Homo sapiens
1692	Cluster of DNA polymerase alpha subunit B OS=Homo sapiens OX=9606 GN=POLA2 PE=1 SV=2 (Q14181)	Q14181	POLA2	66 kDa	Homo sapiens
1693	Cluster of DNA polymerase beta OS=Homo sapiens OX=9606 GN=POLB PE=1 SV=3 (P06746)	P06746	POLB	38 kDa	Homo sapiens
1694	Cluster of DNA polymerase delta subunit 2 OS=Homo sapiens OX=9606 GN=POLD2 PE=1 SV=1 (A0A087WWF6)	A0A087WWF6	POLD2	55 kDa	Homo sapiens
1695	DNA polymerase delta subunit 3 OS=Homo sapiens OX=9606 GN=POLD3 PE=1 SV=2	Q15054	POLD3	51 kDa	Homo sapiens
1696	DNA polymerase epsilon catalytic subunit A OS=Homo sapiens OX=9606 GN=POLE PE=1 SV=5	Q07864	POLE	262 kDa	Homo sapiens
1697	DNA polymerase epsilon subunit 3 OS=Homo sapiens OX=9606 GN=POLE3 PE=1 SV=1	Q9NRF9	POLE3	17 kDa	Homo sapiens
1698	DNA polymerase epsilon subunit 4 OS=Homo sapiens OX=9606 GN=POLE4 PE=1 SV=2	Q9NR33	POLE4	12 kDa	Homo sapiens
1699	DNA primase large subunit OS=Homo sapiens OX=9606 GN=PRIM2 PE=1 SV=2	P49643	PRIM2	59 kDa	Homo sapiens
1700	DNA repair endonuclease XPF OS=Homo sapiens OX=9606 GN=ERCC4 PE=1 SV=3	Q92889	ERCC4	104 kDa	Homo sapiens
1701	Cluster of DNA repair protein RAD50 OS=Homo sapiens OX=9606 GN=RAD50 PE=1 SV=1 (Q92878)	Q92878	RAD50	154 kDa	Homo sapiens
1702	Cluster of DNA repair protein XRCC1 OS=Homo sapiens OX=9606 GN=XRCC1 PE=1 SV=2 (F5H8D7)	F5H8D7	XRCC1	66 kDa	Homo sapiens
1703	DNA repair protein XRCC4 OS=Homo sapiens OX=9606 GN=XRCC4 PE=1 SV=2	Q13426	XRCC4	38 kDa	Homo sapiens
1704	DNA repair protein complementing XP-A cells OS=Homo sapiens OX=9606 GN=XPA PE=1 SV=1	P23025	XPA	31 kDa	Homo sapiens
1705	DNA repair protein complementing XP-G cells OS=Homo sapiens OX=9606 GN=ERCC5 PE=1 SV=3	P28715	ERCC5	133 kDa	Homo sapiens
1706	Cluster of DNA replication ATP-dependent helicase/nuclease DNA2 OS=Homo sapiens OX=9606 GN=DNA2 PE=1 SV=3 (P51530)	P51530	DNA2	120 kDa	Homo sapiens
1707	DNA replication complex GINS protein PSF1 OS=Homo sapiens OX=9606 GN=GINS1 PE=1 SV=1	Q14691	GINS1	23 kDa	Homo sapiens
1708	DNA replication complex GINS protein PSF2 OS=Homo sapiens OX=9606 GN=GINS2 PE=1 SV=1	Q9Y248	GINS2	21 kDa	Homo sapiens
1709	DNA replication complex GINS protein PSF3 OS=Homo sapiens OX=9606 GN=GINS3 PE=1 SV=1	Q9BRX5	GINS3	25 kDa	Homo sapiens
1710	DNA replication complex GINS protein SLD5 OS=Homo sapiens OX=9606 GN=GINS4 PE=1 SV=1	Q9BRT9	GINS4	26 kDa	Homo sapiens
1711	Cluster of DNA replication licensing factor MCM2 OS=Homo sapiens OX=9606 GN=MCM2 PE=1 SV=4 (P49736)	P49736	MCM2	102 kDa	Homo sapiens
1712	Cluster of DNA replication licensing factor MCM3 OS=Homo sapiens OX=9606 GN=MCM3 PE=1 SV=3 (P25205)	P25205	MCM3	91 kDa	Homo sapiens
1713	Cluster of DNA replication licensing factor MCM4 OS=Homo sapiens OX=9606 GN=MCM4 PE=1 SV=5 (P33991)	P33991	MCM4	97 kDa	Homo sapiens
1714	DNA replication licensing factor MCM5 (Fragment) OS=Homo sapiens OX=9606 GN=MCM5 PE=1 SV=8	B1AHA9	MCM5	26 kDa	Homo sapiens
1715	DNA replication licensing factor MCM6 OS=Homo sapiens OX=9606 GN=MCM6 PE=1 SV=1	Q14566	MCM6	93 kDa	Homo sapiens
1716	Cluster of DNA replication licensing factor MCM7 OS=Homo sapiens OX=9606 GN=MCM7 PE=1 SV=4 (P33993)	P33993	MCM7	81 kDa	Homo sapiens
1717	Cluster of DNA topoisomerase 1 OS=Homo sapiens OX=9606 GN=TOP1 PE=1 SV=2 (P11387)	P11387	TOP1	91 kDa	Homo sapiens
1718	Cluster of DNA topoisomerase 2-beta OS=Homo sapiens OX=9606 GN=TOP2B PE=1 SV=3 (Q02880)	Q02880	TOP2B	183 kDa	Homo sapiens
1719	Cluster of DNA topoisomerase 2-binding protein 1 OS=Homo sapiens OX=9606 GN=TOPBP1 PE=1 SV=3 (Q92547)	Q92547	TOPBP1	171 kDa	Homo sapiens
1720	DNA topoisomerase 3-alpha OS=Homo sapiens OX=9606 GN=TOP3A PE=1 SV=1	Q13472	TOP3A	112 kDa	Homo sapiens
1721	Cluster of DNA topoisomerase 3-beta-1 OS=Homo sapiens OX=9606 GN=TOP3B PE=1 SV=1 (O95985)	O95985	TOP3B	97 kDa	Homo sapiens
1722	Cluster of DNA-3-methyladenine glycosylase OS=Homo sapiens OX=9606 GN=MPG PE=1 SV=3 (P29372)	P29372	MPG	33 kDa	Homo sapiens
1723	Cluster of DNA-(apurinic or apyrimidinic site) lyase OS=Homo sapiens OX=9606 GN=APEX1 PE=1 SV=2 (P27695)	P27695	APEX1	36 kDa	Homo sapiens
1724	Cluster of DNA-binding protein RFX5 (Fragment) OS=Homo sapiens OX=9606 GN=RFX5 PE=1 SV=1 (F8W689)	F8W689	RFX5	63 kDa	Homo sapiens
1725	DNA-binding protein SATB OS=Homo sapiens OX=9606 GN=SATB2 PE=1 SV=1	C9JR56 (+1)	SATB2	76 kDa	Homo sapiens
1726	DNA-binding protein SMUBP-2 OS=Homo sapiens OX=9606 GN=IGHMBP2 PE=1 SV=3	P38935	IGHMBP2	109 kDa	Homo sapiens
1727	DNA-binding protein inhibitor ID-1 OS=Homo sapiens OX=9606 GN=ID1 PE=1 SV=3	P41134	ID1	16 kDa	Homo sapiens
1728	DNA-binding protein inhibitor ID-4 OS=Homo sapiens OX=9606 GN=ID4 PE=1 SV=1	P47928	ID4	17 kDa	Homo sapiens
1729	DNA-dependent protein kinase catalytic subunit OS=Homo sapiens OX=9606 GN=PRKDC PE=1 SV=3	P78527	PRKDC	469 kDa	Homo sapiens
1730	Cluster of DNA-directed DNA/RNA polymerase mu OS=Homo sapiens OX=9606 GN=POLM PE=1 SV=1 (Q9NP87)	Q9NP87	POLM	55 kDa	Homo sapiens
1731	Cluster of DNA-directed RNA polymerase I subunit RPA1 OS=Homo sapiens OX=9606 GN=POLR1A PE=1 SV=2 (O95602)	O95602	POLR1A	195 kDa	Homo sapiens
1732	Cluster of DNA-directed RNA polymerase I subunit RPA2 OS=Homo sapiens OX=9606 GN=POLR1B PE=1 SV=2 (Q9H9Y6)	Q9H9Y6	POLR1B	128 kDa	Homo sapiens
1733	DNA-directed RNA polymerase I subunit RPA12 OS=Homo sapiens OX=9606 GN=ZNRD1 PE=2 SV=1	Q9P1U0	ZNRD1	14 kDa	Homo sapiens
1734	DNA-directed RNA polymerase I subunit RPA34 OS=Homo sapiens OX=9606 GN=CD3EAP PE=1 SV=1	O15446	CD3EAP	55 kDa	Homo sapiens
1735	DNA-directed RNA polymerase I subunit RPA43 OS=Homo sapiens OX=9606 GN=TWISTNB PE=1 SV=1	Q3B726	TWISTNB	37 kDa	Homo sapiens
1736	Cluster of DNA-directed RNA polymerase I subunit RPA49 OS=Homo sapiens OX=9606 GN=POLR1E PE=1 SV=2 (Q9GZS1)	Q9GZS1	POLR1E	54 kDa	Homo sapiens
1737	Cluster of DNA-directed RNA polymerase II subunit GRINL1A, isoforms 4/5 OS=Homo sapiens OX=9606 GN=POLR2M PE=1 SV=1 (Q6EEV4)	Q6EEV4	POLR2M	15 kDa	Homo sapiens
1738	DNA-directed RNA polymerase II subunit RPB1 OS=Homo sapiens OX=9606 GN=POLR2A PE=1 SV=2	P24928	POLR2A	217 kDa	Homo sapiens
1739	DNA-directed RNA polymerase II subunit RPB3 OS=Homo sapiens OX=9606 GN=POLR2C PE=1 SV=2	P19387	POLR2C	31 kDa	Homo sapiens
1740	DNA-directed RNA polymerase II subunit RPB4 OS=Homo sapiens OX=9606 GN=POLR2D PE=1 SV=1	O15514	POLR2D	16 kDa	Homo sapiens
1741	DNA-directed RNA polymerase II subunit RPB7 OS=Homo sapiens OX=9606 GN=POLR2G PE=1 SV=1	P62487	POLR2G	19 kDa	Homo sapiens
1742	Cluster of DNA-directed RNA polymerase II subunit RPB9 OS=Homo sapiens OX=9606 GN=POLR2I PE=1 SV=1 (P36954)	P36954	POLR2I	15 kDa	Homo sapiens
1743	Cluster of DNA-directed RNA polymerase II subunit RPB11-a OS=Homo sapiens OX=9606 GN=POLR2J PE=1 SV=1 (P52435)	P52435	POLR2J	13 kDa	Homo sapiens
1744	DNA-directed RNA polymerase III subunit RPC1 OS=Homo sapiens OX=9606 GN=POLR3A PE=1 SV=2	O14802	POLR3A	156 kDa	Homo sapiens
1745	DNA-directed RNA polymerase III subunit RPC2 OS=Homo sapiens OX=9606 GN=POLR3B PE=1 SV=2	Q9NW08	POLR3B	128 kDa	Homo sapiens
1746	DNA-directed RNA polymerase III subunit RPC3 OS=Homo sapiens OX=9606 GN=POLR3C PE=1 SV=1	Q9BUI4	POLR3C	61 kDa	Homo sapiens
1747	DNA-directed RNA polymerase III subunit RPC4 OS=Homo sapiens OX=9606 GN=POLR3D PE=1 SV=2	P05423	POLR3D	44 kDa	Homo sapiens
1748	Cluster of DNA-directed RNA polymerase III subunit RPC5 OS=Homo sapiens OX=9606 GN=POLR3E PE=1 SV=1 (Q9NVU0)	Q9NVU0	POLR3E	80 kDa	Homo sapiens
1749	DNA-directed RNA polymerase III subunit RPC6 OS=Homo sapiens OX=9606 GN=POLR3F PE=1 SV=1	Q9H1D9	POLR3F	36 kDa	Homo sapiens
1750	DNA-directed RNA polymerase III subunit RPC7-like OS=Homo sapiens OX=9606 GN=POLR3GL PE=1 SV=1	Q9BT43	POLR3GL	25 kDa	Homo sapiens
1751	Cluster of DNA-directed RNA polymerase III subunit RPC8 OS=Homo sapiens OX=9606 GN=POLR3H PE=1 SV=1 (F8WDV1)	F8WDV1	POLR3H	14 kDa	Homo sapiens
1752	Cluster of DNA-directed RNA polymerase subunit beta OS=Homo sapiens OX=9606 GN=POLR2B PE=1 SV=2 (C9J2Y9)	C9J2Y9	POLR2B	133 kDa	Homo sapiens
1753	DNA-directed RNA polymerase, mitochondrial OS=Homo sapiens OX=9606 GN=POLRMT PE=1 SV=2	O00411	POLRMT	139 kDa	Homo sapiens
1754	Cluster of DNA-directed RNA polymerases I and III subunit RPAC1 OS=Homo sapiens OX=9606 GN=POLR1C PE=1 SV=1 (O15160)	O15160	POLR1C	39 kDa	Homo sapiens
1755	DNA-directed RNA polymerases I and III subunit RPAC2 OS=Homo sapiens OX=9606 GN=POLR1D PE=1 SV=1	P0DPB6	POLR1D	15 kDa	Homo sapiens
1756	Cluster of DNA-directed RNA polymerases I, II, and III subunit RPABC1 OS=Homo sapiens OX=9606 GN=POLR2E PE=1 SV=4 (P19388)	P19388	POLR2E	25 kDa	Homo sapiens
1757	Cluster of DNA-directed RNA polymerases I, II, and III subunit RPABC2 OS=Homo sapiens OX=9606 GN=POLR2F PE=1 SV=1 (P61218)	P61218	POLR2F	14 kDa	Homo sapiens
1758	DNA-directed RNA polymerases I, II, and III subunit RPABC3 (Fragment) OS=Homo sapiens OX=9606 GN=POLR2H PE=1 SV=8	C9JLU1 (+1)	POLR2H	17 kDa	Homo sapiens
1759	DNA-directed RNA polymerases I, II, and III subunit RPABC4 OS=Homo sapiens OX=9606 GN=POLR2K PE=1 SV=1	E5RGX2 (+1)	POLR2K	8 kDa	Homo sapiens
1760	DNA-directed RNA polymerases I, II, and III subunit RPABC5 OS=Homo sapiens OX=9606 GN=POLR2L PE=1 SV=1	P62875	POLR2L	8 kDa	Homo sapiens
1761	DNA/RNA-binding protein KIN17 OS=Homo sapiens OX=9606 GN=KIN PE=1 SV=2	O60870	KIN	45 kDa	Homo sapiens
1762	DNL-type zinc finger protein OS=Homo sapiens OX=9606 GN=DNLZ PE=1 SV=1	Q5SXM8	DNLZ	19 kDa	Homo sapiens
1763	DPH3 homolog OS=Homo sapiens OX=9606 GN=DPH3 PE=1 SV=1	Q96FX2	DPH3	9 kDa	Homo sapiens
1764	DTW domain-containing protein 2 OS=Homo sapiens OX=9606 GN=DTWD2 PE=1 SV=1	Q8NBA8	DTWD2	33 kDa	Homo sapiens
1765	Deaminated glutathione amidase OS=Homo sapiens OX=9606 GN=NIT1 PE=1 SV=2	Q86X76	NIT1	36 kDa	Homo sapiens
1766	Death domain-associated protein 6 OS=Homo sapiens OX=9606 GN=DAXX PE=1 SV=2	Q9UER7	DAXX	81 kDa	Homo sapiens
1767	Cluster of Death domain-containing protein CRADD OS=Homo sapiens OX=9606 GN=CRADD PE=1 SV=1 (P78560)	P78560	CRADD	23 kDa	Homo sapiens
1768	Death-associated protein 1 OS=Homo sapiens OX=9606 GN=DAP PE=1 SV=3	P51397	DAP	11 kDa	Homo sapiens
1769	Death-associated protein kinase 1 OS=Homo sapiens OX=9606 GN=DAPK1 PE=1 SV=6	P53355	DAPK1	160 kDa	Homo sapiens
1770	Cluster of Death-associated protein kinase 3 OS=Homo sapiens OX=9606 GN=DAPK3 PE=1 SV=1 (O43293)	O43293	DAPK3	53 kDa	Homo sapiens
1771	Death-inducer obliterator 1 OS=Homo sapiens OX=9606 GN=DIDO1 PE=1 SV=5	Q9BTC0	DIDO1	244 kDa	Homo sapiens
1772	Cluster of Decapping and exoribonuclease protein OS=Homo sapiens OX=9606 GN=DXO PE=2 SV=2 (O77932)	O77932	DXO	45 kDa	Homo sapiens
1773	Decaprenyl-diphosphate synthase subunit 2 OS=Homo sapiens OX=9606 GN=PDSS2 PE=1 SV=2	Q86YH6	PDSS2	44 kDa	Homo sapiens
1774	Cluster of Decorin OS=Homo sapiens OX=9606 GN=DCN PE=1 SV=1 (P07585)	P07585	DCN	40 kDa	Homo sapiens
1775	Cluster of Dedicator of cytokinesis protein 1 OS=Homo sapiens OX=9606 GN=DOCK1 PE=1 SV=1 (A0A096LNH6)	A0A096LNH6	DOCK1	218 kDa	Homo sapiens
1776	Cluster of Dedicator of cytokinesis protein 2 OS=Homo sapiens OX=9606 GN=DOCK2 PE=1 SV=2 (Q92608)	Q92608	DOCK2	212 kDa	Homo sapiens
1777	Cluster of Dedicator of cytokinesis protein 4 (Fragment) OS=Homo sapiens OX=9606 GN=DOCK4 PE=1 SV=1 (H0Y599)	H0Y599	DOCK4	229 kDa	Homo sapiens
1778	Cluster of Dedicator of cytokinesis protein 5 OS=Homo sapiens OX=9606 GN=DOCK5 PE=1 SV=3 (Q9H7D0)	Q9H7D0	DOCK5	215 kDa	Homo sapiens
1779	Cluster of Dedicator of cytokinesis protein 6 OS=Homo sapiens OX=9606 GN=DOCK6 PE=1 SV=3 (Q96HP0)	Q96HP0	DOCK6	230 kDa	Homo sapiens
1780	Cluster of Dedicator of cytokinesis protein 7 OS=Homo sapiens OX=9606 GN=DOCK7 PE=1 SV=4 (Q96N67)	Q96N67	DOCK7	243 kDa	Homo sapiens
1781	Cluster of Dedicator of cytokinesis protein 8 OS=Homo sapiens OX=9606 GN=DOCK8 PE=1 SV=3 (Q8NF50)	Q8NF50	DOCK8	239 kDa	Homo sapiens
1782	Cluster of Dedicator of cytokinesis protein 9 OS=Homo sapiens OX=9606 GN=DOCK9 PE=1 SV=2 (A0A088AWN3)	A0A088AWN3	DOCK9	238 kDa	Homo sapiens
1783	Cluster of Dedicator of cytokinesis protein 10 OS=Homo sapiens OX=9606 GN=DOCK10 PE=1 SV=1 (A0A2R8YD85)	A0A2R8YD85	DOCK10	251 kDa	Homo sapiens
1784	Cluster of Dedicator of cytokinesis protein 11 OS=Homo sapiens OX=9606 GN=DOCK11 PE=1 SV=2 (A6NIW2)	A6NIW2	DOCK11	238 kDa	Homo sapiens
1785	Dehydrodolichyl diphosphate synthase complex subunit DHDDS OS=Homo sapiens OX=9606 GN=DHDDS PE=1 SV=3	Q86SQ9	DHDDS	39 kDa	Homo sapiens
1786	Dehydrogenase/reductase SDR family member 1 OS=Homo sapiens OX=9606 GN=DHRS1 PE=1 SV=1	Q96LJ7	DHRS1	34 kDa	Homo sapiens
1787	Cluster of Dehydrogenase/reductase SDR family member 4 OS=Homo sapiens OX=9606 GN=DHRS4 PE=1 SV=3 (Q9BTZ2)	Q9BTZ2	DHRS4	30 kDa	Homo sapiens
1788	Cluster of Dehydrogenase/reductase SDR family member 7 OS=Homo sapiens OX=9606 GN=DHRS7 PE=1 SV=1 (Q9Y394)	Q9Y394	DHRS7	38 kDa	Homo sapiens
1789	Cluster of Dehydrogenase/reductase SDR family member 7B OS=Homo sapiens OX=9606 GN=DHRS7B PE=1 SV=2 (Q6IAN0)	Q6IAN0	DHRS7B	35 kDa	Homo sapiens
1790	Dehydrogenase/reductase SDR family member 11 OS=Homo sapiens OX=9606 GN=DHRS11 PE=1 SV=1	Q6UWP2	DHRS11	28 kDa	Homo sapiens
1791	Deleted in autism protein 1 OS=Homo sapiens OX=9606 GN=C3orf58 PE=1 SV=1	Q8NDZ4	DIPK2A	49 kDa	Homo sapiens
1792	Delta(3,5)-Delta(2,4)-dienoyl-CoA isomerase, mitochondrial OS=Homo sapiens OX=9606 GN=ECH1 PE=1 SV=2	Q13011	ECH1	36 kDa	Homo sapiens
1793	Delta(24)-sterol reductase OS=Homo sapiens OX=9606 GN=DHCR24 PE=1 SV=2	Q15392	DHCR24	60 kDa	Homo sapiens
1794	Delta-1-pyrroline-5-carboxylate dehydrogenase, mitochondrial OS=Homo sapiens OX=9606 GN=ALDH4A1 PE=1 SV=3	P30038	ALDH4A1	62 kDa	Homo sapiens
1795	Delta-1-pyrroline-5-carboxylate synthase OS=Homo sapiens OX=9606 GN=ALDH18A1 PE=1 SV=2	P54886	ALDH18A1	87 kDa	Homo sapiens
1796	Delta-aminolevulinic acid dehydratase OS=Homo sapiens OX=9606 GN=ALAD PE=1 SV=1	P13716	ALAD	36 kDa	Homo sapiens
1797	Delta-like protein 4 OS=Homo sapiens OX=9606 GN=DLL4 PE=1 SV=1	Q9NR61	DLL4	75 kDa	Homo sapiens
1798	Delta-sarcoglycan OS=Homo sapiens OX=9606 GN=SGCD PE=1 SV=2	Q92629	SGCD	32 kDa	Homo sapiens
1799	Cluster of Density-regulated protein OS=Homo sapiens OX=9606 GN=DENR PE=1 SV=2 (O43583)	O43583	DENR	22 kDa	Homo sapiens
1800	Cluster of Deoxycytidine kinase OS=Homo sapiens OX=9606 GN=DCK PE=1 SV=1 (P27707)	P27707	DCK	31 kDa	Homo sapiens
1801	Cluster of Deoxycytidylate deaminase OS=Homo sapiens OX=9606 GN=DCTD PE=1 SV=2 (P32321)	P32321	DCTD	20 kDa	Homo sapiens
1802	Deoxyhypusine hydroxylase OS=Homo sapiens OX=9606 GN=DOHH PE=1 SV=1	Q9BU89	DOHH	33 kDa	Homo sapiens
1803	Cluster of Deoxyhypusine synthase OS=Homo sapiens OX=9606 GN=DHPS PE=1 SV=1 (P49366)	P49366	DHPS	41 kDa	Homo sapiens
1804	Cluster of Deoxynucleoside triphosphate triphosphohydrolase SAMHD1 OS=Homo sapiens OX=9606 GN=SAMHD1 PE=1 SV=2 (Q9Y3Z3)	Q9Y3Z3	SAMHD1	72 kDa	Homo sapiens
1805	Cluster of Deoxynucleotidyltransferase terminal-interacting protein 1 (Fragment) OS=Homo sapiens OX=9606 GN=DNTTIP1 PE=1 SV=1 (H7C1J2)	H7C1J2	DNTTIP1	26 kDa	Homo sapiens
1806	Cluster of Deoxynucleotidyltransferase terminal-interacting protein 2 OS=Homo sapiens OX=9606 GN=DNTTIP2 PE=1 SV=2 (Q5QJE6)	Q5QJE6	DNTTIP2	84 kDa	Homo sapiens
1807	Cluster of Deoxyribonuclease-1-like 1 OS=Homo sapiens OX=9606 GN=DNASE1L1 PE=1 SV=1 (P49184)	P49184	DNASE1L1	34 kDa	Homo sapiens
1808	Deoxyribonuclease-2-alpha OS=Homo sapiens OX=9606 GN=DNASE2 PE=1 SV=2	O00115	DNASE2	40 kDa	Homo sapiens
1809	Cluster of Deoxyribose-phosphate aldolase OS=Homo sapiens OX=9606 GN=DERA PE=1 SV=2 (Q9Y315)	Q9Y315	DERA	35 kDa	Homo sapiens
1810	Cluster of Deoxyuridine 5'-triphosphate nucleotidohydrolase, mitochondrial OS=Homo sapiens OX=9606 GN=DUT PE=1 SV=4 (P33316)	P33316	DUT	27 kDa	Homo sapiens
1811	Dephospho-CoA kinase domain-containing protein (Fragment) OS=Homo sapiens OX=9606 GN=DCAKD PE=1 SV=1	K7ESP4 (+1)	DCAKD	24 kDa	Homo sapiens
1812	Derlin (Fragment) OS=Homo sapiens OX=9606 GN=DERL2 PE=1 SV=1	I3L1T3 (+1)	DERL2	18 kDa	Homo sapiens
1813	Derlin OS=Homo sapiens OX=9606 GN=DERL1 PE=1 SV=1	B4E1G1 (+1)	DERL1	17 kDa	Homo sapiens
1814	Desmin OS=Homo sapiens OX=9606 GN=DES PE=1 SV=3	P17661	DES	54 kDa	Homo sapiens
1815	Desmoglein-1 OS=Homo sapiens OX=9606 GN=DSG1 PE=1 SV=2	Q02413	DSG1	114 kDa	Homo sapiens
1816	Desmoglein-2 OS=Homo sapiens OX=9606 GN=DSG2 PE=1 SV=2	Q14126	DSG2	122 kDa	Homo sapiens
1817	Desmoplakin OS=Homo sapiens OX=9606 GN=DSP PE=1 SV=3	P15924	DSP	332 kDa	Homo sapiens
1818	Destrin OS=Homo sapiens OX=9606 GN=DSTN PE=1 SV=3	P60981	DSTN	19 kDa	Homo sapiens
1819	Desumoylating isopeptidase 1 OS=Homo sapiens OX=9606 GN=DESI1 PE=1 SV=1	Q6ICB0	DESI1	18 kDa	Homo sapiens
1820	Deubiquitinase DESI2 OS=Homo sapiens OX=9606 GN=DESI2 PE=1 SV=1	Q9BSY9	DESI2	21 kDa	Homo sapiens
1821	Deubiquitinase OTUD6B OS=Homo sapiens OX=9606 GN=OTUD6B PE=1 SV=1	Q8N6M0	OTUD6B	34 kDa	Homo sapiens
1822	Deubiquitinating protein VCIP135 OS=Homo sapiens OX=9606 GN=VCPIP1 PE=1 SV=2	Q96JH7	VCPIP1	134 kDa	Homo sapiens
1823	Cluster of Developmentally-regulated GTP-binding protein 1 OS=Homo sapiens OX=9606 GN=DRG1 PE=1 SV=1 (Q9Y295)	Q9Y295	DRG1	41 kDa	Homo sapiens
1824	Cluster of Developmentally-regulated GTP-binding protein 2 OS=Homo sapiens OX=9606 GN=DRG2 PE=1 SV=1 (P55039)	P55039	DRG2	41 kDa	Homo sapiens
1825	Di-N-acetylchitobiase OS=Homo sapiens OX=9606 GN=CTBS PE=1 SV=1	Q01459	CTBS	44 kDa	Homo sapiens
1826	Cluster of Diablo homolog, mitochondrial OS=Homo sapiens OX=9606 GN=DIABLO PE=1 SV=1 (Q9NR28)	Q9NR28	DIABLO	27 kDa	Homo sapiens
1827	Cluster of Diacylglycerol kinase (Fragment) OS=Homo sapiens OX=9606 GN=DGKQ PE=1 SV=1 (H0YA20)	H0YA20	DGKQ	95 kDa	Homo sapiens
1828	Diacylglycerol kinase OS=Homo sapiens OX=9606 GN=DGKB PE=1 SV=1	B5MCD5	DGKB	90 kDa	Homo sapiens
1829	Cluster of Diacylglycerol kinase alpha OS=Homo sapiens OX=9606 GN=DGKA PE=1 SV=3 (P23743)	P23743	DGKA	83 kDa	Homo sapiens
1830	Diacylglycerol kinase delta OS=Homo sapiens OX=9606 GN=DGKD PE=1 SV=4	Q16760	DGKD	135 kDa	Homo sapiens
1831	Cluster of Diacylglycerol kinase eta OS=Homo sapiens OX=9606 GN=DGKH PE=1 SV=1 (Q86XP1)	Q86XP1	DGKH	135 kDa	Homo sapiens
1832	Cluster of Diacylglycerol kinase iota OS=Homo sapiens OX=9606 GN=DGKI PE=1 SV=1 (O75912)	O75912	DGKI	117 kDa	Homo sapiens
1833	Diacylglycerol kinase zeta OS=Homo sapiens OX=9606 GN=DGKZ PE=1 SV=3	Q13574	DGKZ	124 kDa	Homo sapiens
1834	Diamine acetyltransferase 2 OS=Homo sapiens OX=9606 GN=SAT2 PE=1 SV=1	I3L0W4 (+1)	SAT2	15 kDa	Homo sapiens
1835	Dickkopf-related protein 2 OS=Homo sapiens OX=9606 GN=DKK2 PE=2 SV=1	Q9UBU2	DKK2	28 kDa	Homo sapiens
1836	Cluster of Dickkopf-related protein 3 OS=Homo sapiens OX=9606 GN=DKK3 PE=1 SV=1 (F6SYF8)	F6SYF8	DKK3	40 kDa	Homo sapiens
1837	Cluster of Digestive organ expansion factor homolog OS=Homo sapiens OX=9606 GN=DIEXF PE=1 SV=2 (Q68CQ4)	Q68CQ4	DIEXF	87 kDa	Homo sapiens
1838	Cluster of Dihydrofolate reductase OS=Homo sapiens OX=9606 GN=DHFR PE=1 SV=2 (P00374)	P00374	DHFR	21 kDa	Homo sapiens
1839	Cluster of Dihydrolipoyl dehydrogenase, mitochondrial OS=Homo sapiens OX=9606 GN=DLD PE=1 SV=2 (P09622)	P09622	DLD	54 kDa	Homo sapiens
1840	Cluster of Dihydrolipoyllysine-residue acetyltransferase component of pyruvate dehydrogenase complex, mitochondrial OS=Homo sapiens OX=9606 GN=DLAT PE=1 SV=3 (P10515)	P10515	DLAT	69 kDa	Homo sapiens
1841	Cluster of Dihydrolipoyllysine-residue succinyltransferase component of 2-oxoglutarate dehydrogenase complex, mitochondrial OS=Homo sapiens OX=9606 GN=DLST PE=1 SV=4 (P36957)	P36957	DLST	49 kDa	Homo sapiens
1842	Dihydropteridine reductase OS=Homo sapiens OX=9606 GN=QDPR PE=1 SV=2	P09417	QDPR	26 kDa	Homo sapiens
1843	Dihydropyrimidinase-related protein 1 OS=Homo sapiens OX=9606 GN=CRMP1 PE=1 SV=1	Q14194	CRMP1	62 kDa	Homo sapiens
1844	Cluster of Dihydropyrimidinase-related protein 2 OS=Homo sapiens OX=9606 GN=DPYSL2 PE=1 SV=1 (A0A1C7CYX9)	A0A1C7CYX9	DPYSL2	74 kDa	Homo sapiens
1845	Dihydropyrimidinase-related protein 3 OS=Homo sapiens OX=9606 GN=DPYSL3 PE=1 SV=1	Q14195	DPYSL3	62 kDa	Homo sapiens
1846	Cluster of Dihydropyrimidinase-related protein 4 OS=Homo sapiens OX=9606 GN=DPYSL4 PE=1 SV=2 (O14531)	O14531	DPYSL4	62 kDa	Homo sapiens
1847	Dihydropyrimidinase-related protein 5 OS=Homo sapiens OX=9606 GN=DPYSL5 PE=1 SV=1	Q9BPU6	DPYSL5	61 kDa	Homo sapiens
1848	Dihydropyrimidine dehydrogenase [NADP(+)] OS=Homo sapiens OX=9606 GN=DPYD PE=1 SV=2	Q12882	DPYD	111 kDa	Homo sapiens
1849	Cluster of Dihydroxyacetone phosphate acyltransferase OS=Homo sapiens OX=9606 GN=GNPAT PE=1 SV=1 (O15228)	O15228	GNPAT	77 kDa	Homo sapiens
1850	Dimethyladenosine transferase 1, mitochondrial OS=Homo sapiens OX=9606 GN=TFB1M PE=1 SV=1	Q8WVM0	TFB1M	40 kDa	Homo sapiens
1851	Dimethyladenosine transferase 2, mitochondrial OS=Homo sapiens OX=9606 GN=TFB2M PE=1 SV=1	Q9H5Q4	TFB2M	45 kDa	Homo sapiens
1852	Dipeptidyl peptidase 1 OS=Homo sapiens OX=9606 GN=CTSC PE=1 SV=2	P53634	CTSC	52 kDa	Homo sapiens
1853	Cluster of Dipeptidyl peptidase 2 OS=Homo sapiens OX=9606 GN=DPP7 PE=1 SV=3 (Q9UHL4)	Q9UHL4	DPP7	54 kDa	Homo sapiens
1854	Dipeptidyl peptidase 3 OS=Homo sapiens OX=9606 GN=DPP3 PE=1 SV=1	G3V1D3	DPP3	84 kDa	Homo sapiens
1855	Dipeptidyl peptidase 4 OS=Homo sapiens OX=9606 GN=DPP4 PE=1 SV=2	P27487	DPP4	88 kDa	Homo sapiens
1856	Cluster of Dipeptidyl peptidase 8 OS=Homo sapiens OX=9606 GN=DPP8 PE=1 SV=1 (Q6V1X1)	Q6V1X1	DPP8	103 kDa	Homo sapiens
1857	Cluster of Dipeptidyl peptidase 9 OS=Homo sapiens OX=9606 GN=DPP9 PE=1 SV=3 (Q86TI2)	Q86TI2	DPP9	98 kDa	Homo sapiens
1858	Diphosphoinositol polyphosphate phosphohydrolase 1 OS=Homo sapiens OX=9606 GN=NUDT3 PE=1 SV=1	O95989	NUDT3	19 kDa	Homo sapiens
1859	Cluster of Diphosphoinositol polyphosphate phosphohydrolase 2 OS=Homo sapiens OX=9606 GN=NUDT4 PE=1 SV=2 (Q9NZJ9)	Q9NZJ9	NUDT4	20 kDa	Homo sapiens
1860	Cluster of Diphosphomevalonate decarboxylase OS=Homo sapiens OX=9606 GN=MVD PE=1 SV=1 (P53602)	P53602	MVD	43 kDa	Homo sapiens
1861	Diphthine methyl ester synthase OS=Homo sapiens OX=9606 GN=DPH5 PE=1 SV=2	Q9H2P9	DPH5	32 kDa	Homo sapiens
1862	Diphthine--ammonia ligase OS=Homo sapiens OX=9606 GN=DPH6 PE=1 SV=3	Q7L8W6	DPH6	30 kDa	Homo sapiens
1863	Disabled homolog 2 OS=Homo sapiens OX=9606 GN=DAB2 PE=1 SV=3	P98082	DAB2	82 kDa	Homo sapiens
1864	Disabled homolog 2-interacting protein OS=Homo sapiens OX=9606 GN=DAB2IP PE=1 SV=2	Q5VWQ8	DAB2IP	132 kDa	Homo sapiens
1865	Disco-interacting protein 2 homolog A OS=Homo sapiens OX=9606 GN=DIP2A PE=1 SV=2	Q14689	DIP2A	170 kDa	Homo sapiens
1866	Cluster of Disco-interacting protein 2 homolog B OS=Homo sapiens OX=9606 GN=DIP2B PE=1 SV=3 (Q9P265)	Q9P265	DIP2B	171 kDa	Homo sapiens
1867	Discoidin domain-containing receptor 2 OS=Homo sapiens OX=9606 GN=DDR2 PE=1 SV=2	Q16832	DDR2	97 kDa	Homo sapiens
1868	Discoidin, CUB and LCCL domain-containing protein 2 OS=Homo sapiens OX=9606 GN=DCBLD2 PE=1 SV=1	Q96PD2	DCBLD2	85 kDa	Homo sapiens
1869	Disheveled-associated activator of morphogenesis 1 OS=Homo sapiens OX=9606 GN=DAAM1 PE=1 SV=2	Q9Y4D1	DAAM1	123 kDa	Homo sapiens
1870	Disheveled-associated activator of morphogenesis 2 OS=Homo sapiens OX=9606 GN=DAAM2 PE=1 SV=1	A0A0J9YYF7 (+1)	DAAM2	125 kDa	Homo sapiens
1871	Cluster of Disintegrin and metalloproteinase domain-containing protein 9 OS=Homo sapiens OX=9606 GN=ADAM9 PE=1 SV=1 (Q13443)	Q13443	ADAM9	91 kDa	Homo sapiens
1872	Cluster of Disintegrin and metalloproteinase domain-containing protein 10 OS=Homo sapiens OX=9606 GN=ADAM10 PE=1 SV=1 (O14672)	O14672	ADAM10	84 kDa	Homo sapiens
1873	Disintegrin and metalloproteinase domain-containing protein 12 OS=Homo sapiens OX=9606 GN=ADAM12 PE=1 SV=3	O43184	ADAM12	100 kDa	Homo sapiens
1874	Disintegrin and metalloproteinase domain-containing protein 15 OS=Homo sapiens OX=9606 GN=ADAM15 PE=1 SV=4	Q13444	ADAM15	93 kDa	Homo sapiens
1875	Cluster of Disintegrin and metalloproteinase domain-containing protein 17 OS=Homo sapiens OX=9606 GN=ADAM17 PE=1 SV=1 (P78536)	P78536	ADAM17	93 kDa	Homo sapiens
1876	Disintegrin and metalloproteinase domain-containing protein 28 OS=Homo sapiens OX=9606 GN=ADAM28 PE=2 SV=3	Q9UKQ2	ADAM28	87 kDa	Homo sapiens
1877	Cluster of Disks large homolog 1 OS=Homo sapiens OX=9606 GN=DLG1 PE=1 SV=1 (A0A0C4DFT3)	A0A0C4DFT3	DLG1	100 kDa	Homo sapiens
1878	Cluster of Disks large homolog 3 OS=Homo sapiens OX=9606 GN=DLG3 PE=1 SV=2 (Q92796)	Q92796	DLG3	90 kDa	Homo sapiens
1879	Cluster of Disks large homolog 5 OS=Homo sapiens OX=9606 GN=DLG5 PE=1 SV=4 (Q8TDM6)	Q8TDM6	DLG5	214 kDa	Homo sapiens
1880	Cluster of Disks large-associated protein 1 OS=Homo sapiens OX=9606 GN=DLGAP1 PE=1 SV=1 (O14490)	O14490	DLGAP1	109 kDa	Homo sapiens
1881	Disks large-associated protein 2 OS=Homo sapiens OX=9606 GN=DLGAP2 PE=1 SV=1	A0A0G2JPE0 (+2)	DLGAP2	107 kDa	Homo sapiens
1882	Cluster of Disks large-associated protein 4 OS=Homo sapiens OX=9606 GN=DLGAP4 PE=1 SV=3 (Q9Y2H0)	Q9Y2H0	DLGAP4	108 kDa	Homo sapiens
1883	Disks large-associated protein 5 OS=Homo sapiens OX=9606 GN=DLGAP5 PE=1 SV=2	Q15398	DLGAP5	95 kDa	Homo sapiens
1884	Cluster of DmX-like protein 1 OS=Homo sapiens OX=9606 GN=DMXL1 PE=1 SV=1 (F5H269)	F5H269	DMXL1	340 kDa	Homo sapiens
1885	Cluster of DmX-like protein 2 OS=Homo sapiens OX=9606 GN=DMXL2 PE=1 SV=2 (Q8TDJ6)	Q8TDJ6	DMXL2	340 kDa	Homo sapiens
1886	DnaJ homolog subfamily A member 1 OS=Homo sapiens OX=9606 GN=DNAJA1 PE=1 SV=2	P31689	DNAJA1	45 kDa	Homo sapiens
1887	Cluster of DnaJ homolog subfamily A member 2 OS=Homo sapiens OX=9606 GN=DNAJA2 PE=1 SV=1 (O60884)	O60884	DNAJA2	46 kDa	Homo sapiens
1888	DnaJ homolog subfamily A member 3, mitochondrial OS=Homo sapiens OX=9606 GN=DNAJA3 PE=1 SV=2	Q96EY1	DNAJA3	52 kDa	Homo sapiens
1889	Cluster of DnaJ homolog subfamily A member 4 OS=Homo sapiens OX=9606 GN=DNAJA4 PE=1 SV=1 (Q8WW22)	Q8WW22	DNAJA4	45 kDa	Homo sapiens
1890	Cluster of DnaJ homolog subfamily B member 1 OS=Homo sapiens OX=9606 GN=DNAJB1 PE=1 SV=4 (P25685)	P25685	DNAJB1	38 kDa	Homo sapiens
1891	Cluster of DnaJ homolog subfamily B member 2 OS=Homo sapiens OX=9606 GN=DNAJB2 PE=1 SV=3 (P25686)	P25686	DNAJB2	36 kDa	Homo sapiens
1892	DnaJ homolog subfamily B member 4 OS=Homo sapiens OX=9606 GN=DNAJB4 PE=1 SV=1	Q9UDY4	DNAJB4	38 kDa	Homo sapiens
1893	DnaJ homolog subfamily B member 5 OS=Homo sapiens OX=9606 GN=DNAJB5 PE=1 SV=1	O75953	DNAJB5	39 kDa	Homo sapiens
1894	DnaJ homolog subfamily B member 11 OS=Homo sapiens OX=9606 GN=DNAJB11 PE=1 SV=1	Q9UBS4	DNAJB11	41 kDa	Homo sapiens
1895	Cluster of DnaJ homolog subfamily B member 12 OS=Homo sapiens OX=9606 GN=DNAJB12 PE=1 SV=4 (Q9NXW2)	Q9NXW2	DNAJB12	42 kDa	Homo sapiens
1896	DnaJ homolog subfamily C member 1 OS=Homo sapiens OX=9606 GN=DNAJC1 PE=1 SV=1	Q96KC8	DNAJC1	64 kDa	Homo sapiens
1897	Cluster of DnaJ homolog subfamily C member 2 OS=Homo sapiens OX=9606 GN=DNAJC2 PE=1 SV=4 (Q99543)	Q99543	DNAJC2	72 kDa	Homo sapiens
1898	DnaJ homolog subfamily C member 3 OS=Homo sapiens OX=9606 GN=DNAJC3 PE=1 SV=1	Q13217	DNAJC3	58 kDa	Homo sapiens
1899	DnaJ homolog subfamily C member 5 OS=Homo sapiens OX=9606 GN=DNAJC5 PE=1 SV=1	Q9H3Z4	DNAJC5	22 kDa	Homo sapiens
1900	Cluster of DnaJ homolog subfamily C member 7 OS=Homo sapiens OX=9606 GN=DNAJC7 PE=1 SV=2 (Q99615)	Q99615	DNAJC7	56 kDa	Homo sapiens
1901	DnaJ homolog subfamily C member 8 OS=Homo sapiens OX=9606 GN=DNAJC8 PE=1 SV=2	O75937	DNAJC8	30 kDa	Homo sapiens
1902	DnaJ homolog subfamily C member 9 OS=Homo sapiens OX=9606 GN=DNAJC9 PE=1 SV=1	Q8WXX5	DNAJC9	30 kDa	Homo sapiens
1903	Cluster of DnaJ homolog subfamily C member 10 OS=Homo sapiens OX=9606 GN=DNAJC10 PE=1 SV=2 (Q8IXB1)	Q8IXB1	DNAJC10	91 kDa	Homo sapiens
1904	Cluster of DnaJ homolog subfamily C member 11 OS=Homo sapiens OX=9606 GN=DNAJC11 PE=1 SV=2 (Q9NVH1)	Q9NVH1	DNAJC11	63 kDa	Homo sapiens
1905	DnaJ homolog subfamily C member 13 OS=Homo sapiens OX=9606 GN=DNAJC13 PE=1 SV=5	O75165	DNAJC13	254 kDa	Homo sapiens
1906	DnaJ homolog subfamily C member 15 OS=Homo sapiens OX=9606 GN=DNAJC15 PE=1 SV=2	Q9Y5T4	DNAJC15	16 kDa	Homo sapiens
1907	DnaJ homolog subfamily C member 16 OS=Homo sapiens OX=9606 GN=DNAJC16 PE=2 SV=3	Q9Y2G8	DNAJC16	91 kDa	Homo sapiens
1908	Cluster of DnaJ homolog subfamily C member 17 OS=Homo sapiens OX=9606 GN=DNAJC17 PE=1 SV=1 (Q9NVM6)	Q9NVM6	DNAJC17	35 kDa	Homo sapiens
1909	Cluster of DnaJ homolog subfamily C member 21 OS=Homo sapiens OX=9606 GN=DNAJC21 PE=1 SV=2 (Q5F1R6)	Q5F1R6	DNAJC21	62 kDa	Homo sapiens
1910	DnaJ homolog subfamily C member 25 OS=Homo sapiens OX=9606 GN=DNAJC25 PE=1 SV=1	Q9H1X3	DNAJC25	42 kDa	Homo sapiens
1911	DnaJ homolog subfamily C member 30 OS=Homo sapiens OX=9606 GN=DNAJC30 PE=1 SV=3	Q96LL9	DNAJC30	26 kDa	Homo sapiens
1912	Cluster of Docking protein 1 OS=Homo sapiens OX=9606 GN=DOK1 PE=1 SV=1 (Q99704)	Q99704	DOK1	52 kDa	Homo sapiens
1913	Cluster of Dolichol-phosphate mannosyltransferase subunit 1 OS=Homo sapiens OX=9606 GN=DPM1 PE=1 SV=1 (O60762)	O60762	DPM1	30 kDa	Homo sapiens
1914	Dolichol-phosphate mannosyltransferase subunit 3 OS=Homo sapiens OX=9606 GN=DPM3 PE=1 SV=2	Q9P2X0	DPM3	10 kDa	Homo sapiens
1915	Dolichyl-diphosphooligosaccharide--protein glycosyltransferase 48 kDa subunit OS=Homo sapiens OX=9606 GN=DDOST PE=1 SV=1	A0A0C4DGS1	DDOST	49 kDa	Homo sapiens
1916	Dolichyl-diphosphooligosaccharide--protein glycosyltransferase subunit 1 OS=Homo sapiens OX=9606 GN=RPN1 PE=1 SV=1	P04843	RPN1	69 kDa	Homo sapiens
1917	Cluster of Dolichyl-diphosphooligosaccharide--protein glycosyltransferase subunit 2 OS=Homo sapiens OX=9606 GN=RPN2 PE=1 SV=3 (P04844)	P04844	RPN2	69 kDa	Homo sapiens
1918	Dolichyl-diphosphooligosaccharide--protein glycosyltransferase subunit DAD1 OS=Homo sapiens OX=9606 GN=DAD1 PE=1 SV=1	F5GXX5 (+1)	DAD1	10 kDa	Homo sapiens
1919	Dolichyl-diphosphooligosaccharide--protein glycosyltransferase subunit STT3A OS=Homo sapiens OX=9606 GN=STT3A PE=1 SV=2	P46977	STT3A	81 kDa	Homo sapiens
1920	Dolichyl-diphosphooligosaccharide--protein glycosyltransferase subunit STT3B OS=Homo sapiens OX=9606 GN=STT3B PE=1 SV=1	Q8TCJ2	STT3B	94 kDa	Homo sapiens
1921	Dolichyl-phosphate beta-glucosyltransferase OS=Homo sapiens OX=9606 GN=ALG5 PE=1 SV=1	Q9Y673	ALG5	37 kDa	Homo sapiens
1922	Cluster of Double-strand break repair protein MRE11 OS=Homo sapiens OX=9606 GN=MRE11 PE=1 SV=3 (P49959)	P49959	MRE11	81 kDa	Homo sapiens
1923	Cluster of Double-strand-break repair protein rad21 homolog OS=Homo sapiens OX=9606 GN=RAD21 PE=1 SV=2 (O60216)	O60216	RAD21	72 kDa	Homo sapiens
1924	Cluster of Double-stranded RNA-binding protein Staufen homolog 1 OS=Homo sapiens OX=9606 GN=STAU1 PE=1 SV=2 (O95793)	O95793	STAU1	63 kDa	Homo sapiens
1925	Cluster of Double-stranded RNA-binding protein Staufen homolog 2 OS=Homo sapiens OX=9606 GN=STAU2 PE=1 SV=2 (Q9NUL3)	Q9NUL3	STAU2	63 kDa	Homo sapiens
1926	Cluster of Double-stranded RNA-specific adenosine deaminase OS=Homo sapiens OX=9606 GN=ADAR PE=1 SV=4 (P55265)	P55265	ADAR	136 kDa	Homo sapiens
1927	Double-stranded RNA-specific editase 1 OS=Homo sapiens OX=9606 GN=ADARB1 PE=1 SV=1	P78563	ADARB1	81 kDa	Homo sapiens
1928	Cluster of Down syndrome critical region protein 3 OS=Homo sapiens OX=9606 GN=DSCR3 PE=2 SV=1 (O14972)	O14972	VPS26C	33 kDa	Homo sapiens
1929	Cluster of Dr1-associated corepressor (Fragment) OS=Homo sapiens OX=9606 GN=DRAP1 PE=1 SV=8 (E9PNC7)	E9PNC7	DRAP1	17 kDa	Homo sapiens
1930	Cluster of Drebrin OS=Homo sapiens OX=9606 GN=DBN1 PE=1 SV=4 (Q16643)	Q16643	DBN1	71 kDa	Homo sapiens
1931	Cluster of Drebrin-like protein OS=Homo sapiens OX=9606 GN=DBNL PE=1 SV=1 (Q9UJU6)	Q9UJU6	DBNL	48 kDa	Homo sapiens
1932	Dual serine/threonine and tyrosine protein kinase OS=Homo sapiens OX=9606 GN=DSTYK PE=1 SV=2	Q6XUX3	DSTYK	105 kDa	Homo sapiens
1933	Cluster of Dual specificity mitogen-activated protein kinase kinase 1 OS=Homo sapiens OX=9606 GN=MAP2K1 PE=1 SV=2 (Q02750)	Q02750	MAP2K1	43 kDa	Homo sapiens
1934	Cluster of Dual specificity mitogen-activated protein kinase kinase 3 OS=Homo sapiens OX=9606 GN=MAP2K3 PE=1 SV=2 (P46734)	P46734	MAP2K3	39 kDa	Homo sapiens
1935	Cluster of Dual specificity mitogen-activated protein kinase kinase 4 OS=Homo sapiens OX=9606 GN=MAP2K4 PE=1 SV=1 (P45985)	P45985	MAP2K4	44 kDa	Homo sapiens
1936	Dual specificity mitogen-activated protein kinase kinase 5 OS=Homo sapiens OX=9606 GN=MAP2K5 PE=1 SV=2	Q13163	MAP2K5	50 kDa	Homo sapiens
1937	Cluster of Dual specificity protein kinase CLK3 OS=Homo sapiens OX=9606 GN=CLK3 PE=1 SV=3 (P49761)	P49761	CLK3	74 kDa	Homo sapiens
1938	Dual specificity protein kinase TTK OS=Homo sapiens OX=9606 GN=TTK PE=1 SV=2	P33981	TTK	97 kDa	Homo sapiens
1939	Dual specificity protein phosphatase 3 OS=Homo sapiens OX=9606 GN=DUSP3 PE=1 SV=1	P51452	DUSP3	20 kDa	Homo sapiens
1940	Dual specificity protein phosphatase 5 OS=Homo sapiens OX=9606 GN=DUSP5 PE=1 SV=2	Q16690	DUSP5	42 kDa	Homo sapiens
1941	Dual specificity protein phosphatase 6 OS=Homo sapiens OX=9606 GN=DUSP6 PE=1 SV=2	Q16828	DUSP6	42 kDa	Homo sapiens
1942	Cluster of Dual specificity protein phosphatase 12 OS=Homo sapiens OX=9606 GN=DUSP12 PE=1 SV=1 (Q9UNI6)	Q9UNI6	DUSP12	38 kDa	Homo sapiens
1943	Dual specificity protein phosphatase 14 OS=Homo sapiens OX=9606 GN=DUSP14 PE=1 SV=1	O95147	DUSP14	22 kDa	Homo sapiens
1944	Dual specificity protein phosphatase 22 OS=Homo sapiens OX=9606 GN=DUSP22 PE=1 SV=1	Q9NRW4	DUSP22	21 kDa	Homo sapiens
1945	Dual specificity protein phosphatase 23 OS=Homo sapiens OX=9606 GN=DUSP23 PE=1 SV=1	Q9BVJ7	DUSP23	17 kDa	Homo sapiens
1946	Cluster of Dual specificity tyrosine-phosphorylation-regulated kinase 1A OS=Homo sapiens OX=9606 GN=DYRK1A PE=1 SV=2 (Q13627)	Q13627	DYRK1A	86 kDa	Homo sapiens
1947	Cluster of Dymeclin OS=Homo sapiens OX=9606 GN=DYM PE=1 SV=1 (Q7RTS9)	Q7RTS9	DYM	76 kDa	Homo sapiens
1948	Cluster of Dynactin subunit 1 OS=Homo sapiens OX=9606 GN=DCTN1 PE=1 SV=1 (E7EX90)	E7EX90	DCTN1	139 kDa	Homo sapiens
1949	Cluster of Dynactin subunit 2 OS=Homo sapiens OX=9606 GN=DCTN2 PE=1 SV=4 (Q13561)	Q13561	DCTN2	44 kDa	Homo sapiens
1950	Cluster of Dynactin subunit 3 OS=Homo sapiens OX=9606 GN=DCTN3 PE=1 SV=1 (O75935)	O75935	DCTN3	21 kDa	Homo sapiens
1951	Cluster of Dynactin subunit 4 OS=Homo sapiens OX=9606 GN=DCTN4 PE=1 SV=1 (Q9UJW0)	Q9UJW0	DCTN4	52 kDa	Homo sapiens
1952	Dynactin subunit 5 OS=Homo sapiens OX=9606 GN=DCTN5 PE=1 SV=1	Q9BTE1	DCTN5	20 kDa	Homo sapiens
1953	Cluster of Dynactin subunit 6 OS=Homo sapiens OX=9606 GN=DCTN6 PE=1 SV=1 (O00399)	O00399	DCTN6	21 kDa	Homo sapiens
1954	Cluster of Dynamin-1-like protein OS=Homo sapiens OX=9606 GN=DNM1L PE=1 SV=2 (O00429)	O00429	DNM1L	82 kDa	Homo sapiens
1955	Cluster of Dynamin-2 OS=Homo sapiens OX=9606 GN=DNM2 PE=1 SV=2 (P50570)	P50570	DNM2	98 kDa	Homo sapiens
1956	Cluster of Dynamin-binding protein OS=Homo sapiens OX=9606 GN=DNMBP PE=1 SV=1 (Q6XZF7)	Q6XZF7	DNMBP	177 kDa	Homo sapiens
1957	Cluster of Dynamin-like 120 kDa protein, mitochondrial OS=Homo sapiens OX=9606 GN=OPA1 PE=1 SV=1 (E5KLJ9)	E5KLJ9	OPA1	114 kDa	Homo sapiens
1958	Dynein assembly factor 5, axonemal OS=Homo sapiens OX=9606 GN=DNAAF5 PE=1 SV=4	Q86Y56	DNAAF5	94 kDa	Homo sapiens
1959	Dynein heavy chain 7, axonemal OS=Homo sapiens OX=9606 GN=DNAH7 PE=1 SV=2	Q8WXX0	DNAH7	461 kDa	Homo sapiens
1960	Dynein heavy chain 9, axonemal OS=Homo sapiens OX=9606 GN=DNAH9 PE=1 SV=3	Q9NYC9	DNAH9	512 kDa	Homo sapiens
1961	Dynein heavy chain 11, axonemal OS=Homo sapiens OX=9606 GN=DNAH11 PE=1 SV=1	A0A087WYC6	DNAH11	521 kDa	Homo sapiens
1962	Dynein light chain 1, axonemal (Fragment) OS=Homo sapiens OX=9606 GN=DNAL1 PE=1 SV=2	G3V424	DNAL1	16 kDa	Homo sapiens
1963	Cluster of Dynein light chain 1, cytoplasmic OS=Homo sapiens OX=9606 GN=DYNLL1 PE=1 SV=1 (P63167)	P63167	DYNLL1	10 kDa	Homo sapiens
1964	Dynein light chain OS=Homo sapiens OX=9606 GN=DNAL4 PE=1 SV=1	B0QXZ5 (+1)	DNAL4	8 kDa	Homo sapiens
1965	Dynein light chain Tctex-type 1 OS=Homo sapiens OX=9606 GN=DYNLT1 PE=1 SV=1	P63172	DYNLT1	12 kDa	Homo sapiens
1966	Dynein light chain Tctex-type 3 OS=Homo sapiens OX=9606 GN=DYNLT3 PE=1 SV=1	A6NGJ0 (+1)	DYNLT3	17 kDa	Homo sapiens
1967	Dynein light chain roadblock-type 1 OS=Homo sapiens OX=9606 GN=DYNLRB1 PE=1 SV=1	B1AKR6	DYNLRB1	16 kDa	Homo sapiens
1968	Cluster of Dynein light chain roadblock-type 2 OS=Homo sapiens OX=9606 GN=DYNLRB2 PE=1 SV=1 (Q8TF09)	Q8TF09	DYNLRB2	11 kDa	Homo sapiens
1969	Cluster of Dysbindin OS=Homo sapiens OX=9606 GN=DTNBP1 PE=1 SV=3 (A6NFV8)	A6NFV8	DTNBP1	38 kDa	Homo sapiens
1970	Dysferlin OS=Homo sapiens OX=9606 GN=DYSF PE=1 SV=1	O75923	DYSF	237 kDa	Homo sapiens
1971	Dyslexia-associated protein KIAA0319-like protein (Fragment) OS=Homo sapiens OX=9606 GN=KIAA0319L PE=1 SV=1	E7EN73 (+1)	KIAA0319L	113 kDa	Homo sapiens
1972	Cluster of Dystonin OS=Homo sapiens OX=9606 GN=DST PE=1 SV=4 (Q03001)	Q03001	DST	861 kDa	Homo sapiens
1973	Cluster of Dystrobrevin alpha OS=Homo sapiens OX=9606 GN=DTNA PE=1 SV=1 (M0QZ28)	M0QZ28	DTNA	41 kDa	Homo sapiens
1974	Dystroglycan OS=Homo sapiens OX=9606 GN=DAG1 PE=1 SV=2	Q14118	DAG1	97 kDa	Homo sapiens
1975	Cluster of Dystrophia myotonica WD repeat-containing protein OS=Homo sapiens OX=9606 GN=DMWD PE=1 SV=1 (G5E9A7)	G5E9A7	DMWD	68 kDa	Homo sapiens
1976	E1A-binding protein p400 OS=Homo sapiens OX=9606 GN=EP400 PE=1 SV=4	Q96L91	EP400	343 kDa	Homo sapiens
1977	E2 ubiquitin-conjugating enzyme OS=Homo sapiens OX=9606 GN=UBE2O PE=1 SV=3	sp|Q9C0C9|UBE2O_HUMAN	UBE2O	141 kDa	Homo sapiens
1978	E2F-associated phosphoprotein OS=Homo sapiens OX=9606 GN=EAPP PE=1 SV=4	Q56P03	EAPP	33 kDa	Homo sapiens
1979	E3 SUMO-protein ligase CBX4 OS=Homo sapiens OX=9606 GN=CBX4 PE=1 SV=3	O00257	CBX4	61 kDa	Homo sapiens
1980	E3 SUMO-protein ligase NSE2 OS=Homo sapiens OX=9606 GN=NSMCE2 PE=1 SV=2	Q96MF7	NSMCE2	28 kDa	Homo sapiens
1981	Cluster of E3 SUMO-protein ligase PIAS1 OS=Homo sapiens OX=9606 GN=PIAS1 PE=1 SV=2 (O75925)	O75925	PIAS1	72 kDa	Homo sapiens
1982	Cluster of E3 SUMO-protein ligase RanBP2 OS=Homo sapiens OX=9606 GN=RANBP2 PE=1 SV=2 (P49792)	P49792	RANBP2	358 kDa	Homo sapiens
1983	E3 SUMO-protein ligase ZNF451 OS=Homo sapiens OX=9606 GN=ZNF451 PE=1 SV=2	Q9Y4E5	ZNF451	121 kDa	Homo sapiens
1984	E3 UFM1-protein ligase 1 OS=Homo sapiens OX=9606 GN=UFL1 PE=1 SV=2	O94874	UFL1	90 kDa	Homo sapiens
1985	Cluster of E3 ubiquitin-protein ligase AMFR OS=Homo sapiens OX=9606 GN=AMFR PE=1 SV=2 (Q9UKV5)	Q9UKV5	AMFR	73 kDa	Homo sapiens
1986	E3 ubiquitin-protein ligase ARIH1 OS=Homo sapiens OX=9606 GN=ARIH1 PE=1 SV=2	Q9Y4X5	ARIH1	64 kDa	Homo sapiens
1987	E3 ubiquitin-protein ligase ARIH2 OS=Homo sapiens OX=9606 GN=ARIH2 PE=1 SV=1	O95376	ARIH2	58 kDa	Homo sapiens
1988	E3 ubiquitin-protein ligase BRE1A OS=Homo sapiens OX=9606 GN=RNF20 PE=1 SV=2	Q5VTR2	RNF20	114 kDa	Homo sapiens
1989	Cluster of E3 ubiquitin-protein ligase BRE1B OS=Homo sapiens OX=9606 GN=RNF40 PE=1 SV=5 (O75150)	O75150	RNF40	114 kDa	Homo sapiens
1990	Cluster of E3 ubiquitin-protein ligase CBL OS=Homo sapiens OX=9606 GN=CBL PE=1 SV=1 (A0A0U1RQX8)	A0A0U1RQX8	CBL	97 kDa	Homo sapiens
1991	Cluster of E3 ubiquitin-protein ligase CBL-B OS=Homo sapiens OX=9606 GN=CBLB PE=1 SV=1 (H0Y3L9)	H0Y3L9	CBLB	113 kDa	Homo sapiens
1992	E3 ubiquitin-protein ligase CHFR OS=Homo sapiens OX=9606 GN=CHFR PE=1 SV=2	Q96EP1	CHFR	73 kDa	Homo sapiens
1993	Cluster of E3 ubiquitin-protein ligase CHIP OS=Homo sapiens OX=9606 GN=STUB1 PE=1 SV=2 (Q9UNE7)	Q9UNE7	STUB1	35 kDa	Homo sapiens
1994	Cluster of E3 ubiquitin-protein ligase COP1 OS=Homo sapiens OX=9606 GN=COP1 PE=1 SV=1 (Q8NHY2)	Q8NHY2	COP1	80 kDa	Homo sapiens
1995	E3 ubiquitin-protein ligase DTX3L OS=Homo sapiens OX=9606 GN=DTX3L PE=1 SV=1	Q8TDB6	DTX3L	84 kDa	Homo sapiens
1996	Cluster of E3 ubiquitin-protein ligase HECTD1 OS=Homo sapiens OX=9606 GN=HECTD1 PE=1 SV=3 (Q9ULT8)	Q9ULT8	HECTD1	289 kDa	Homo sapiens
1997	E3 ubiquitin-protein ligase HECTD3 OS=Homo sapiens OX=9606 GN=HECTD3 PE=1 SV=1	Q5T447	HECTD3	97 kDa	Homo sapiens
1998	Cluster of E3 ubiquitin-protein ligase HECW2 OS=Homo sapiens OX=9606 GN=HECW2 PE=1 SV=1 (A0A2R8Y6F3)	A0A2R8Y6F3	HECW2	177 kDa	Homo sapiens
[truncated: 5,431 more rows]

## Sheet: Supplementray table S3
Addtional file1: Table S3. List of all quantifiable proteins For the differential proteome in control and cancer cells, three technical replicates were performed, and the labeled TMT quantitation method was used to compare protein expression under different conditions. Differentially expressed proteome was selected based on the cutoff range (t-test, p value ≤ 0.05, minimum confidence level > 95%,…
N	Protein name	Gene	C_1	C_2	C_3	av	G4_1	G4_2	G4_3	av	Difference (Fold change)	Student's T-test q-value C1_G4
1	Cluster of Uveal autoantigen with coiled-coil domains and ankyrin repeats OS=Homo sapiens OX=9606 GN=UACA PE=1 SV=2 (Q9BZF9)	UACA	1.30381	1.18566	1.34972	1.27973	-0.960599	-0.91365	-1.00187	-0.958707	-2.23844	0
2	Isocitrate dehydrogenase [NAD] subunit alpha, mitochondrial OS=Homo sapiens OX=9606 GN=IDH3A PE=1 SV=1	IDH3A	-1.0276	-1.41659	-1.40232	-1.28217	1.03531	0.329604	0.953516	0.77281	2.05498	0.00117796
3	Cluster of Transforming acidic coiled-coil-containing protein 3 OS=Homo sapiens OX=9606 GN=TACC3 PE=1 SV=1 (Q9Y6A5)	TACC3	-0.885441	-0.628819	-0.745971	-0.75341	1.09406	1.59169	1.25633	1.31403	2.06744	0.000608059
4	Cluster of Plasma membrane calcium-transporting ATPase 4 OS=Homo sapiens OX=9606 GN=ATP2B4 PE=1 SV=2 (P23634)	ATP2B4	0.901744	0.969649	1.2306	1.034	-1.12475	-1.42839	-1.10923	-1.22079	-2.25479	0.000919668
5	ATP synthase subunit e, mitochondrial OS=Homo sapiens OX=9606 GN=ATP5ME PE=1 SV=2	ATP5ME	1.28517	1.39309	0.592581	1.09028	-0.899465	-1.04406	-1.39402	-1.11251	-2.20279	0.00129676
6	Cluster of T-complex protein 1 subunit gamma OS=Homo sapiens OX=9606 GN=CCT3 PE=1 SV=1 (B4DUR8)	CCT3	-0.953343	-0.946751	-0.82073	-0.906941	1.25786	1.43142	1.16449	1.28459	2.21486	0
7	Cluster of DnaJ homolog subfamily A member 2 OS=Homo sapiens OX=9606 GN=DNAJA2 PE=1 SV=1 (O60884)	DNAJA2	-1.00226	-0.828509	-1.19909	-1.00995	1.38647	0.924764	1.38161	1.23095	2.2409	0.000795953
8	Cluster of DNA (cytosine-5)-methyltransferase 1 OS=Homo sapiens OX=9606 GN=DNMT1 PE=1 SV=2 (P26358)	DNMT1	-0.863679	-0.903889	-0.626912	-0.79816	1.51535	1.13595	1.27503	1.30878	2.10694	0.000825871
9	Peptidyl-prolyl cis-trans isomerase FKBP2 OS=Homo sapiens OX=9606 GN=FKBP2 PE=1 SV=2	FKBP2	1.36493	0.636954	1.52708	1.17632	-0.832506	-1.38144	-0.748055	-0.987334	-2.16365	0.00212392
10	Glutaredoxin-related protein 5, mitochondrial OS=Homo sapiens OX=9606 GN=GLRX5 PE=1 SV=2	GLRX5	1.04562	0.850601	0.36925	0.755158	-1.06804	-1.76583	-0.928259	-1.25404	-2.0092	0.00237357
11	Cluster of Junctional adhesion molecule B OS=Homo sapiens OX=9606 GN=JAM2 PE=1 SV=1 (P57087)	JAM2	0.97704	0.336491	1.03554	0.783023	-0.959816	-1.4588	-1.25698	-1.2252	-2.00822	0.00139059
12	Cluster of L-lactate dehydrogenase A chain OS=Homo sapiens OX=9606 GN=LDHA PE=1 SV=2 (P00338)	LDHA	1.25638	1.11755	1.17043	1.18145	-0.979451	-1.21348	-1.11035	-1.10109	-2.28255	0
13	Cluster of Protein-L-isoaspartate O-methyltransferase OS=Homo sapiens OX=9606 GN=PCMT1 PE=1 SV=1 (A0A0A0MRJ6)	PCMT1	-0.648629	-0.661464	-0.6875	-0.665864	1.58034	0.780304	1.42418	1.26161	2.08707	0.00184889
14	Cluster of Pleckstrin homology domain-containing family G member 3 OS=Homo sapiens OX=9606 GN=PLEKHG3 PE=1 SV=1 (A1L390)	PLEKHG3	1.05629	0.937116	1.30614	1.09985	-1.54818	-0.650635	-1.19377	-1.13086	-2.23071	0.00114789
15	Peroxiredoxin-6 OS=Homo sapiens OX=9606 GN=PRDX6 PE=1 SV=3	PRDX6	-0.952644	-0.852383	-0.932301	-0.912442	1.14122	1.5132	1.19426	1.28289	2.19534	0.000536398
16	Cluster of Choline transporter-like protein 2 OS=Homo sapiens OX=9606 GN=SLC44A2 PE=1 SV=3 (Q8IWA5)	SLC44A2	1.45278	1.01858	1.40563	1.29233	-0.846857	-0.987189	-0.751793	-0.861946	-2.15428	0.000721739
17	Tubulointerstitial nephritis antigen-like OS=Homo sapiens OX=9606 GN=TINAGL1 PE=1 SV=1	TINAGL1	1.2464	1.37437	0.990103	1.20363	-1.1966	-1.09646	-0.935235	-1.0761	-2.27973	0.000434783
18	Cluster of Transketolase OS=Homo sapiens OX=9606 GN=TKT PE=1 SV=3 (P29401)	TKT	-0.654675	-0.876904	-0.688711	-0.740097	1.61767	1.33738	0.967998	1.30768	2.04778	0.000803069
19	Mitochondrial import receptor subunit TOM34 OS=Homo sapiens OX=9606 GN=TOMM34 PE=1 SV=2	TOMM34	-1.16138	-1.11845	-0.907864	-1.06256	1.12523	1.68965	0.648926	1.1546	2.21716	0.00166641
20	Cluster of Ubiquitin-like modifier-activating enzyme 1 OS=Homo sapiens OX=9606 GN=UBA1 PE=1 SV=3 (P22314)	UBA1	-1.11865	-1.25269	-0.961294	-1.11088	0.763789	1.12221	1.52434	1.13678	2.24766	0.000721839
21	Cluster of 14-3-3 protein epsilon OS=Homo sapiens OX=9606 GN=YWHAE PE=1 SV=1 (P62258)	YWHAE	-0.977532	-1.36719	-1.44301	-1.26258	1.24456	0.220922	0.808564	0.758015	2.02059	0.00237056
22	Vinculin OS=Homo sapiens OX=9606 GN=VCL PE=1 SV=4	VCL	1.2	1.18674	1.17577	1.1875	-1.09548	-1.12976	-1.13067	-1.11864	-2.30614	0
23	Laminin subunit gamma-1 OS=Homo sapiens OX=9606 GN=LAMC1 PE=1 SV=3	LAMC1	1.16757	1.14775	1.25412	1.18981	-1.14996	-1.0938	-1.09578	-1.11318	-2.30299	0
24	Transgelin OS=Homo sapiens OX=9606 GN=TAGLN PE=1 SV=4	TAGLN	1.25967	1.24037	1.08637	1.19547	-1.06314	-1.12506	-1.12707	-1.10509	-2.30056	0
25	Cluster of PDZ and LIM domain protein 7 OS=Homo sapiens OX=9606 GN=PDLIM7 PE=1 SV=1 (Q9NR12)	PDLIM7	1.19582	1.11475	1.23081	1.18046	-1.09161	-1.15052	-1.11786	-1.12	-2.30045	0
26	Cluster of Unconventional myosin-Ic OS=Homo sapiens OX=9606 GN=MYO1C PE=1 SV=4 (O00159)	MYO1C	1.23431	1.07477	1.03169	1.11359	-1.17563	-1.1011	-1.28102	-1.18592	-2.29951	0
27	CD59 glycoprotein OS=Homo sapiens OX=9606 PE=1 SV=1	CD59	1.15627	1.1857	1.26402	1.202	-1.15275	-1.09298	-1.0459	-1.09721	-2.2992	0
28	Destrin OS=Homo sapiens OX=9606 GN=DSTN PE=1 SV=3	DSTN	1.23572	1.30337	0.961461	1.16685	-1.09304	-1.13692	-1.16373	-1.13123	-2.29808	0
29	Serine/threonine-protein phosphatase CPPED1 OS=Homo sapiens OX=9606 GN=CPPED1 PE=1 SV=3	CPPED1	1.12794	1.19439	1.187	1.16977	-0.992198	-1.16656	-1.22449	-1.12775	-2.29752	0
30	Low density lipoprotein receptor adapter protein 1 OS=Homo sapiens OX=9606 GN=LDLRAP1 PE=1 SV=3	LDLRAP1	1.25895	0.984738	1.06978	1.10449	-1.20936	-1.19903	-1.16962	-1.19267	-2.29716	0
31	Lactotransferrin OS=Homo sapiens OX=9606 GN=LTF PE=1 SV=1	LTF	1.28662	1.06467	1.05439	1.13523	-1.01152	-1.28126	-1.19284	-1.16187	-2.2971	0
32	Connective tissue growth factor OS=Homo sapiens OX=9606 GN=CTGF PE=1 SV=2	CCN2	1.22456	1.10652	0.94577	1.09228	-1.18261	-1.21686	-1.20679	-1.20209	-2.29437	0
33	Protein phosphatase 1 regulatory subunit 14A OS=Homo sapiens OX=9606 GN=PPP1R14A PE=1 SV=1	PPP1R14A	1.21588	1.16557	1.23563	1.20569	-1.10111	-0.949823	-1.21029	-1.08707	-2.29277	0
34	Alpha-fetoprotein OS=Homo sapiens OX=9606 GN=AFP PE=1 SV=1	AFP	1.09094	1.29023	1.23034	1.20384	-1.09916	-0.955978	-1.21068	-1.08861	-2.29244	0
35	Prolyl 3-hydroxylase 3 OS=Homo sapiens OX=9606 GN=P3H3 PE=1 SV=1	P3H3	1.25097	1.08388	0.971765	1.1022	-1.21012	-1.33194	-1.02686	-1.18964	-2.29185	0.000590717
36	Laminin subunit beta-2 OS=Homo sapiens OX=9606 GN=LAMB2 PE=1 SV=2	LAMB2	1.18458	1.02587	1.31297	1.17447	-1.22929	-1.03968	-1.08307	-1.11735	-2.29182	0
37	EH domain-containing protein 2 OS=Homo sapiens OX=9606 GN=EHD2 PE=1 SV=2	EHD2	1.27796	1.3475	0.99934	1.20827	-1.08878	-1.04619	-1.10487	-1.07994	-2.28821	0
38	Cluster of Ras-related protein R-Ras OS=Homo sapiens OX=9606 GN=RRAS PE=1 SV=1 (P10301)	RRAS	1.17192	1.03003	1.0317	1.07788	-1.2045	-1.21451	-1.20394	-1.20765	-2.28553	0
39	Cluster of Nicotinate-nucleotide pyrophosphorylase [carboxylating] OS=Homo sapiens OX=9606 GN=QPRT PE=1 SV=3 (Q15274)	QPRT	1.30854	0.982071	1.20514	1.16525	-1.28831	-1.08578	-0.985218	-1.11977	-2.28502	0.000472973
40	Cluster of BAG family molecular chaperone regulator 3 OS=Homo sapiens OX=9606 GN=BAG3 PE=1 SV=3 (O95817)	BAG3	1.2409	1.34152	1.10847	1.2303	-1.06398	-1.01726	-1.08246	-1.05456	-2.28486	0
41	Phosphatidylethanolamine-binding protein 1 OS=Homo sapiens OX=9606 GN=PEBP1 PE=1 SV=3	PEBP1	1.20886	1.19772	1.12965	1.17874	-1.18741	-1.102	-1.02774	-1.10572	-2.28446	0
42	Cluster of Integrin beta-1 OS=Homo sapiens OX=9606 GN=ITGB1 PE=1 SV=2 (P05556)	ITGB1	1.27412	1.32222	0.957013	1.18445	-0.994503	-1.12751	-1.17635	-1.09945	-2.28391	0.000524345
43	Pleckstrin homology domain-containing family O member 2 OS=Homo sapiens OX=9606 GN=PLEKHO2 PE=1 SV=1	PLEKHO2	1.32154	0.899995	1.29325	1.1716	-1.09647	-1.07572	-1.15682	-1.10967	-2.28127	0.00042042
44	Cluster of UDP-glucose 6-dehydrogenase OS=Homo sapiens OX=9606 GN=UGDH PE=1 SV=1 (O60701)	UGDH	1.12303	0.926171	1.05819	1.0358	-1.25003	-1.23124	-1.24346	-1.24158	-2.27737	0
45	Cluster of PDZ and LIM domain protein 5 OS=Homo sapiens OX=9606 GN=PDLIM5 PE=1 SV=5 (Q96HC4)	PDLIM5	1.29183	0.949942	0.943342	1.06171	-1.33417	-1.09261	-1.21801	-1.21493	-2.27663	0.00044586
46	Lysosome-associated membrane glycoprotein 1 OS=Homo sapiens OX=9606 GN=LAMP1 PE=1 SV=3	LAMP1	1.16803	1.16878	0.921957	1.08625	-0.960601	-1.45499	-1.15132	-1.18897	-2.27522	0.000688797
47	Cluster of Heat shock protein beta-8 OS=Homo sapiens OX=9606 GN=HSPB8 PE=1 SV=1 (Q9UJY1)	HSPB8	1.13453	1.08753	0.959823	1.06063	-1.07304	-1.15928	-1.40696	-1.21309	-2.27372	0.000673077
48	Chondroitin sulfate proteoglycan 4 OS=Homo sapiens OX=9606 GN=CSPG4 PE=1 SV=2	CSPG4	1.14613	1.28768	1.27903	1.23762	-1.05932	-1.08096	-0.967841	-1.03604	-2.27366	0
49	Vitamin D-binding protein OS=Homo sapiens OX=9606 GN=GC PE=1 SV=1	GC	1.44609	1.1983	0.783624	1.14267	-1.11673	-1.05325	-1.22288	-1.13095	-2.27363	0.00086385
50	Cluster of Myoferlin OS=Homo sapiens OX=9606 GN=MYOF PE=1 SV=1 (Q9NZM1)	MYOF	1.066	1.05764	0.94375	1.02246	-1.19562	-1.26563	-1.29018	-1.25048	-2.27294	0
51	Cluster of CBP80/20-dependent translation initiation factor OS=Homo sapiens OX=9606 GN=CTIF PE=1 SV=1 (O43310)	CTIF	1.11288	1.41553	1.1701	1.23284	-0.96502	-1.13952	-1.01326	-1.03927	-2.2721	0
52	Cluster of Palladin OS=Homo sapiens OX=9606 GN=PALLD PE=1 SV=3 (Q8WX93)	PALLD	1.20671	1.06942	1.43006	1.2354	-1.06505	-1.04167	-1.00039	-1.0357	-2.2711	0
53	Cluster of Proteasome activator complex subunit 1 OS=Homo sapiens OX=9606 GN=PSME1 PE=1 SV=1 (Q06323)	PSME1	1.24709	1.10762	0.903546	1.08609	-1.00423	-1.28225	-1.26446	-1.18365	-2.26973	0.000444444
54	Cluster of Integrin alpha-7 OS=Homo sapiens OX=9606 GN=ITGA7 PE=1 SV=3 (Q13683)	ITGA7	0.825542	1.08767	1.27666	1.06329	-1.18454	-1.39211	-1.03746	-1.20471	-2.268	0.000674797
55	V-type immunoglobulin domain-containing suppressor of T-cell activation OS=Homo sapiens OX=9606 GN=VSIR PE=1 SV=3	VSIR	1.30094	0.821114	1.25494	1.12567	-0.833941	-1.29212	-1.29663	-1.1409	-2.26657	0.000831788
56	Transforming growth factor beta-2 OS=Homo sapiens OX=9606 GN=TGFB2 PE=1 SV=1	TGFB2	1.22381	1.11034	0.834518	1.05622	-1.06421	-1.2833	-1.28049	-1.20933	-2.26556	0.000425532
57	Cluster of ADP-ribosyl cyclase/cyclic ADP-ribose hydrolase 2 OS=Homo sapiens OX=9606 GN=BST1 PE=1 SV=1 (A6NC48)	BST1	1.13017	1.12212	0.819408	1.0239	-1.26015	-1.19856	-1.26257	-1.24043	-2.26433	0
58	Receptor-type tyrosine-protein phosphatase eta OS=Homo sapiens OX=9606 GN=PTPRJ PE=1 SV=1	PTPRJ	1.31053	0.839427	1.10598	1.08531	-1.28148	-0.942696	-1.30321	-1.17579	-2.26111	0.000609174
59	Cluster of Rho GTPase-activating protein 17 OS=Homo sapiens OX=9606 GN=ARHGAP17 PE=1 SV=1 (Q68EM7)	ARHGAP17	1.23599	1.32018	0.926239	1.1608	-1.38335	-1.00708	-0.907299	-1.09925	-2.26005	0.000801358
60	Mitogen-activated protein kinase kinase kinase kinase 5 OS=Homo sapiens OX=9606 GN=MAP4K5 PE=1 SV=2	MAP4K5	0.944358	0.841433	1.29602	1.02727	-1.3411	-1.10095	-1.25533	-1.23246	-2.25973	0.00078487
61	TBC1 domain family member 2A OS=Homo sapiens OX=9606 GN=TBC1D2 PE=1 SV=3	TBC1D2	0.813459	1.20085	1.18584	1.06672	-1.34507	-1.3658	-0.866907	-1.19259	-2.25931	0.000902299
62	Cluster of Extended synaptotagmin-2 (Fragment) OS=Homo sapiens OX=9606 GN=ESYT2 PE=1 SV=1 (H7BXI1)	ESYT2	0.791218	1.01889	1.56695	1.12569	-1.25469	-1.04846	-1.09324	-1.13213	-2.25782	0.000714448
63	Cadherin-13 OS=Homo sapiens OX=9606 GN=CDH13 PE=1 SV=1	CDH13	1.34875	0.994448	1.068	1.13707	-1.02644	-1.08385	-1.25158	-1.12062	-2.25769	0.000501792
64	Cluster of Signal transducer and activator of transcription 1-alpha/beta OS=Homo sapiens OX=9606 GN=STAT1 PE=1 SV=2 (P42224)	STAT1	0.813524	1.34153	1.17615	1.1104	-0.959172	-1.0437	-1.43144	-1.14477	-2.25517	0.000850949
65	60S ribosomal protein L14 OS=Homo sapiens OX=9606 GN=RPL14 PE=1 SV=4	RPL14	1.40027	0.941226	1.13131	1.1576	-0.922117	-1.43547	-0.935048	-1.09755	-2.25515	0.000837333
66	Cluster of RAC-gamma serine/threonine-protein kinase OS=Homo sapiens OX=9606 GN=AKT3 PE=1 SV=1 (Q9Y243)	AKT3	0.723347	1.13977	1.31228	1.05847	-0.969935	-1.23294	-1.38636	-1.19641	-2.25488	0.000852103
67	Cluster of Tricarboxylate transport protein, mitochondrial OS=Homo sapiens OX=9606 GN=SLC25A1 PE=1 SV=2 (P53007)	SLC25A1	1.30982	0.851765	1.03726	1.06628	-1.24066	-1.2046	-1.11855	-1.18794	-2.25422	0.000412979
68	Cluster of Tetraspanin OS=Homo sapiens OX=9606 GN=CD9 PE=1 SV=2 (G8JLH6)	CD9	1.19133	0.803056	1.01235	1.00225	-1.28048	-1.28993	-1.18404	-1.25148	-2.25373	0.000606061
69	Fibronectin OS=Homo sapiens OX=9606 GN=FN1 PE=1 SV=4	FN1	1.36766	1.27479	1.17097	1.27114	-0.938968	-0.982804	-1.01337	-0.978382	-2.24952	0
70	Vinexin OS=Homo sapiens OX=9606 GN=SORBS3 PE=1 SV=2	SORBS3	0.759642	1.31741	1.0157	1.03092	-1.26962	-1.36953	-1.01423	-1.21779	-2.24871	0.000894652
71	Caveolae-associated protein 1 OS=Homo sapiens OX=9606 GN=CAVIN1 PE=1 SV=1	CAVIN1	0.992894	1.06317	0.884849	0.980303	-1.27823	-1.20796	-1.31864	-1.26827	-2.24858	0
72	Cluster of ATP-dependent RNA helicase DDX3X OS=Homo sapiens OX=9606 GN=DDX3X PE=1 SV=1 (A0A0D9SF53)	DDX3X	0.942515	1.13536	0.89225	0.990043	-1.1631	-1.45306	-1.15865	-1.25827	-2.24831	0.00054902
73	Cluster of ITIH4 protein OS=Homo sapiens OX=9606 GN=ITIH4 PE=1 SV=1 (B7ZKJ8)	ITIH4	1.14367	0.863734	1.56023	1.18921	-0.987562	-0.869357	-1.31457	-1.05716	-2.24638	0.000696231
74	Cluster of Protein disulfide-isomerase A5 OS=Homo sapiens OX=9606 GN=PDIA5 PE=1 SV=1 (Q14554)	PDIA5	0.894589	1.33865	0.858392	1.03054	-1.29082	-1.0801	-1.27531	-1.21541	-2.24595	0.00065098
75	Disabled homolog 2-interacting protein OS=Homo sapiens OX=9606 GN=DAB2IP PE=1 SV=2	DAB2IP	1.39468	1.2935	1.06793	1.25204	-0.913458	-1.10517	-0.960625	-0.993084	-2.24512	0.000651163
76	Argininosuccinate synthase OS=Homo sapiens OX=9606 GN=ASS1 PE=1 SV=2	ASS1	1.07897	1.00049	0.842503	0.973986	-1.29966	-1.28396	-1.22869	-1.27077	-2.24475	0
77	Cluster of Rho-associated protein kinase 2 OS=Homo sapiens OX=9606 GN=ROCK2 PE=1 SV=4 (O75116)	ROCK2	1.03051	1.20403	1.5173	1.25062	-1.00166	-1.06978	-0.910821	-0.994088	-2.2447	0.00082793
78	Inositol-3-phosphate synthase 1 OS=Homo sapiens OX=9606 GN=ISYNA1 PE=1 SV=1	ISYNA1	1.09669	1.08759	0.766002	0.983426	-1.28632	-1.25611	-1.24052	-1.26098	-2.24441	0.000689655
79	Ferritin light chain OS=Homo sapiens OX=9606 GN=FTL PE=1 SV=2	FTL	1.22086	0.696552	1.27973	1.06572	-1.13968	-0.995045	-1.40021	-1.17831	-2.24403	0.000797967
80	WD repeat-containing protein 1 OS=Homo sapiens OX=9606 GN=WDR1 PE=1 SV=4	WDR1	1.08967	0.88962	0.920555	0.966614	-1.28956	-1.30743	-1.23044	-1.27581	-2.24242	0
81	Cadherin-11 OS=Homo sapiens OX=9606 GN=CDH11 PE=1 SV=2	CDH11	0.920269	1.50414	0.894331	1.10625	-1.0372	-1.11667	-1.25464	-1.13617	-2.24242	0.000877095
82	Cluster of Calponin-1 OS=Homo sapiens OX=9606 GN=CNN1 PE=1 SV=2 (P51911)	CNN1	1.24733	0.987599	1.4681	1.23434	-1.2692	-0.895838	-0.853226	-1.00609	-2.24043	0.000899023
83	BLOC-1-related complex subunit 6 OS=Homo sapiens OX=9606 GN=BORCS6 PE=1 SV=2	BORCS6	1.04243	1.2815	0.891325	1.07175	-1.41559	-0.726307	-1.36384	-1.16858	-2.24033	0.000776246
84	Ras suppressor protein 1 OS=Homo sapiens OX=9606 GN=RSU1 PE=1 SV=3	RSU1	1.28492	1.22782	1.21162	1.24145	-1.16652	-0.818519	-1.00757	-0.997536	-2.23899	0
85	Guanine nucleotide-binding protein G(I)/G(S)/G(O) subunit gamma-12 OS=Homo sapiens OX=9606 GN=GNG12 PE=1 SV=3	GNG12	1.02363	0.827068	1.1261	0.992265	-1.04656	-1.35186	-1.3414	-1.2466	-2.23887	0.000438871
86	Cluster of MAGUK p55 subfamily member 7 OS=Homo sapiens OX=9606 GN=MPP7 PE=1 SV=1 (Q5T2T1)	MPP7	1.46826	1.02367	0.892006	1.12798	-1.44401	-1.17983	-0.708269	-1.1107	-2.23868	0.00108924
87	Protein FAM160B1 OS=Homo sapiens OX=9606 GN=FAM160B1 PE=1 SV=1	FAM160B1	1.29362	0.79362	1.12989	1.07237	-0.815529	-1.54088	-1.14035	-1.16559	-2.23796	0.000746939
88	Cluster of Septin-7 OS=Homo sapiens OX=9606 GN=SEPT7 PE=1 SV=2 (Q16181)	SEPTIN7	0.765071	1.34321	0.878328	0.995537	-1.23866	-1.2301	-1.25578	-1.24151	-2.23705	0.000614815
89	Heat shock protein beta-6 OS=Homo sapiens OX=9606 GN=HSPB6 PE=1 SV=2	HSPB6	1.35191	0.988995	0.81364	1.05152	-0.932146	-1.20517	-1.41715	-1.18482	-2.23634	0.000847503
90	Cluster of Rho guanine nucleotide exchange factor 17 OS=Homo sapiens OX=9606 GN=ARHGEF17 PE=1 SV=1 (Q96PE2)	ARHGEF17	1.00125	1.63714	0.986686	1.20836	-0.942837	-1.04616	-1.08577	-1.02492	-2.23328	0.00080102
91	Cluster of LIM and senescent cell antigen-like-containing domain protein 1 OS=Homo sapiens OX=9606 GN=LIMS1 PE=1 SV=4 (P48059)	LIMS1	1.26367	1.26756	1.26108	1.2641	-1.02606	-0.822179	-1.05456	-0.9676	-2.2317	0
92	Cluster of Dedicator of cytokinesis protein 1 OS=Homo sapiens OX=9606 GN=DOCK1 PE=1 SV=1 (A0A096LNH6)	DOCK1	1.27209	1.34192	0.640721	1.08491	-0.800901	-1.44566	-1.1912	-1.14592	-2.23083	0.00131757
93	Cluster of Protein transport protein Sec23A OS=Homo sapiens OX=9606 GN=SEC23A PE=1 SV=2 (Q15436)	SEC23A	0.795408	0.996319	1.21979	1.00384	-1.06544	-1.4909	-1.12346	-1.2266	-2.23044	0.000839858
94	Cluster of Adenylyl cyclase-associated protein 1 OS=Homo sapiens OX=9606 GN=CAP1 PE=1 SV=5 (Q01518)	CAP1	1.22586	0.860091	0.917616	1.00119	-1.04147	-1.61671	-1.02844	-1.22887	-2.23006	0.000768666
95	Protein phosphatase 1 regulatory subunit 3D OS=Homo sapiens OX=9606 GN=PPP1R3D PE=1 SV=1	PPP1R3D	1.29239	0.814288	0.887911	0.998198	-1.46891	-1.14249	-1.08217	-1.23119	-2.22939	0.000897561
96	Cluster of Tetratricopeptide repeat protein 28 OS=Homo sapiens OX=9606 GN=TTC28 PE=1 SV=4 (Q96AY4)	TTC28	1.28221	1.05343	0.739182	1.02494	-1.24273	-1.38604	-0.97346	-1.20074	-2.22568	0.000831325
97	Caveolin OS=Homo sapiens OX=9606 GN=CAV2 PE=1 SV=1	CAV2	0.670002	1.33996	1.48004	1.16333	-1.08182	-1.05395	-1.05105	-1.06227	-2.22561	0.000766492
98	Cluster of High affinity cationic amino acid transporter 1 OS=Homo sapiens OX=9606 GN=SLC7A1 PE=1 SV=1 (P30825)	SLC7A1	1.39902	0.70714	1.03278	1.04631	-1.24239	-1.47129	-0.82087	-1.17818	-2.2245	0.00119196
99	E3 ubiquitin-protein ligase LRSAM1 OS=Homo sapiens OX=9606 GN=LRSAM1 PE=1 SV=1	LRSAM1	1.21082	0.785016	1.52323	1.17302	-0.967963	-1.4065	-0.779359	-1.05127	-2.2243	0.00113391
100	Rho GTPase-activating protein 10 OS=Homo sapiens OX=9606 GN=ARHGAP10 PE=1 SV=1	ARHGAP10	1.04934	1.38339	1.389	1.27391	-1.03791	-0.94567	-0.865271	-0.949617	-2.22353	0.000532319
101	Endoplasmic reticulum protein SC65 OS=Homo sapiens OX=9606 GN=P3H4 PE=1 SV=1	P3H4	1.15078	0.750393	1.65191	1.18436	-0.822479	-1.20375	-1.08651	-1.03758	-2.22194	0.00112317
102	WD repeat and FYVE domain-containing protein 1 OS=Homo sapiens OX=9606 GN=WDFY1 PE=1 SV=1	WDFY1	1.38747	1.2485	1.16176	1.26591	-0.878428	-0.836828	-1.15104	-0.955433	-2.22135	0.000583333
103	Protein CYR61 OS=Homo sapiens OX=9606 GN=CYR61 PE=1 SV=1	CCN1	1.15096	1.24125	1.43902	1.27708	-1.02669	-0.883761	-0.921431	-0.943959	-2.22104	0
104	Syndecan-2 OS=Homo sapiens OX=9606 GN=SDC2 PE=1 SV=2	SDC2	0.688932	1.53896	1.35177	1.19322	-1.10516	-0.893711	-1.08176	-1.02687	-2.2201	0.000957529
105	Mth938 domain-containing protein OS=Homo sapiens OX=9606 GN=AAMDC PE=1 SV=1	AAMDC	1.15291	1.40198	0.568433	1.04111	-1.00011	-1.47074	-1.06581	-1.17889	-2.22	0.00132879
106	Cluster of UTP--glucose-1-phosphate uridylyltransferase OS=Homo sapiens OX=9606 GN=UGP2 PE=1 SV=5 (Q16851)	UGP2	1.3686	1.24254	1.25741	1.28952	-0.86164	-0.994162	-0.935335	-0.930379	-2.21989	0
107	Cluster of Dual specificity mitogen-activated protein kinase kinase 3 OS=Homo sapiens OX=9606 GN=MAP2K3 PE=1 SV=2 (P46734)	MAP2K3	1.50577	0.990889	1.24446	1.24704	-0.925884	-1.09864	-0.888622	-0.971049	-2.21809	0.000683128
108	ATP-dependent 6-phosphofructokinase, liver type OS=Homo sapiens OX=9606 GN=PFKL PE=1 SV=6	PFKL	1.12125	1.30882	1.38803	1.2727	-1.10856	-0.988569	-0.738093	-0.945075	-2.21777	0.00041791
109	Protein phosphatase Slingshot homolog 1 OS=Homo sapiens OX=9606 GN=SSH1 PE=1 SV=2	SSH1	1.26414	1.37731	0.758248	1.13323	-0.845519	-0.972234	-1.4346	-1.08412	-2.21735	0.000857424
110	Rho GTPase-activating protein 35 OS=Homo sapiens OX=9606 GN=ARHGAP35 PE=1 SV=3	ARHGAP35	0.810896	1.11689	0.882997	0.936926	-1.19124	-1.19475	-1.45414	-1.28004	-2.21697	0.000482759
111	Cluster of Rho guanine nucleotide exchange factor 7 OS=Homo sapiens OX=9606 GN=ARHGEF7 PE=1 SV=1 (A0A2R8YG42)	ARHGEF7	0.857182	1.0378	1.02882	0.974601	-1.00026	-1.05328	-1.67333	-1.24229	-2.21689	0.000765854
112	1-phosphatidylinositol 4,5-bisphosphate phosphodiesterase beta-3 OS=Homo sapiens OX=9606 GN=PLCB3 PE=1 SV=2	PLCB3	0.87731	1.17281	1.42764	1.15925	-1.4799	-0.978369	-0.70727	-1.05518	-2.21443	0.0011769
113	Cluster of Coronin-1C OS=Homo sapiens OX=9606 GN=CORO1C PE=1 SV=1 (Q9ULV4)	CORO1C	1.53881	0.917167	0.772857	1.07628	-1.0299	-0.911123	-1.47282	-1.13795	-2.21423	0.00130544
114	Farnesyl pyrophosphate synthase OS=Homo sapiens OX=9606 GN=FDPS PE=1 SV=4	FDPS	1.20472	1.28888	1.33097	1.27486	-1.00133	-0.828144	-0.985141	-0.938204	-2.21306	0
115	Prolyl 4-hydroxylase subunit alpha-1 OS=Homo sapiens OX=9606 GN=P4HA1 PE=1 SV=2	P4HA1	0.807565	1.03795	0.907262	0.917594	-1.29848	-1.26438	-1.31811	-1.29365	-2.21125	0
116	Cluster of GTPase KRas OS=Homo sapiens OX=9606 GN=KRAS PE=1 SV=1 (P01116)	KRAS	1.33005	0.696458	1.44118	1.1559	-1.20721	-1.31979	-0.638567	-1.05519	-2.21109	0.00169842
117	Cluster of Basement membrane-specific heparan sulfate proteoglycan core protein OS=Homo sapiens OX=9606 GN=HSPG2 PE=1 SV=4 (P98160)	HSPG2	0.937008	0.94086	0.867246	0.915038	-1.19266	-1.40109	-1.28981	-1.29452	-2.20956	0
118	Mas-related G-protein coupled receptor member F OS=Homo sapiens OX=9606 GN=MRGPRF PE=2 SV=1	MRGPRF	1.46796	1.10994	1.27461	1.28417	-1.02826	-0.876691	-0.871025	-0.925324	-2.20949	0.000598291
119	Cluster of 40S ribosomal protein S23 OS=Homo sapiens OX=9606 GN=RPS23 PE=1 SV=3 (P62266)	RPS23	1.71043	0.99878	0.833789	1.181	-0.939366	-1.11032	-1.03478	-1.02816	-2.20915	0.00108624
120	Cluster of Alpha-centractin OS=Homo sapiens OX=9606 GN=ACTR1A PE=1 SV=1 (P61163)	ACTR1A	1.42143	0.628391	0.897165	0.982329	-1.15288	-1.39611	-1.12529	-1.22476	-2.20709	0.00076489
121	Cofilin-2 OS=Homo sapiens OX=9606 GN=CFL2 PE=1 SV=1	CFL2	0.921069	0.806539	1.05382	0.927143	-1.30968	-1.45719	-1.07281	-1.2799	-2.20704	0.000428135
122	Ubiquitin-like protein ISG15 OS=Homo sapiens OX=9606 GN=ISG15 PE=1 SV=1	ISG15	1.16213	1.60696	1.03369	1.26759	-0.87908	-0.961154	-0.974938	-0.938391	-2.20598	0.000602541
123	Histone H1.0 OS=Homo sapiens OX=9606 GN=H1F0 PE=1 SV=3	H1-0	1.71679	0.813234	1.14056	1.22353	-0.971206	-1.00974	-0.966219	-0.982389	-2.20592	0.000959381
124	Cluster of Alpha-actinin-1 OS=Homo sapiens OX=9606 GN=ACTN1 PE=1 SV=2 (P12814)	ACTN1	1.42224	1.33802	1.11075	1.29034	-1.00801	-0.892636	-0.840143	-0.913594	-2.20393	0
125	Cluster of Band 4.1-like protein 2 OS=Homo sapiens OX=9606 GN=EPB41L2 PE=1 SV=1 (O43491)	EPB41L2	0.948218	1.47047	0.619586	1.01276	-1.38988	-0.979615	-1.20359	-1.19103	-2.20379	0.00118438
126	Netrin-4 OS=Homo sapiens OX=9606 GN=NTN4 PE=1 SV=2	NTN4	0.887381	0.771617	1.74141	1.13347	-1.01913	-0.934255	-1.25721	-1.0702	-2.20367	0.00180477
127	Cluster of Peptidyl-prolyl cis-trans isomerase FKBP7 OS=Homo sapiens OX=9606 GN=FKBP7 PE=1 SV=2 (Q9Y680)	FKBP7	1.17706	1.49068	1.17445	1.28073	-0.885892	-0.918997	-0.956458	-0.920449	-2.20118	0.000703518
128	Protein SGT1 homolog OS=Homo sapiens OX=9606 GN=SUGT1 PE=1 SV=3	SUGT1	1.03569	0.705143	1.09907	0.946634	-0.962512	-1.32288	-1.47822	-1.25454	-2.20117	0.000838906
129	Cysteine-rich motor neuron 1 protein OS=Homo sapiens OX=9606 GN=CRIM1 PE=1 SV=1	CRIM1	1.02671	1.30493	1.50975	1.28047	-1.06089	-0.811217	-0.88689	-0.919667	-2.20013	0.000707889
130	Cluster of LIM and SH3 domain protein 1 OS=Homo sapiens OX=9606 GN=LASP1 PE=1 SV=2 (Q14847)	LASP1	1.40834	1.11701	1.35576	1.2937	-0.95832	-0.794634	-0.963409	-0.905454	-2.19916	0
131	Cluster of Actin filament-associated protein 1-like 2 OS=Homo sapiens OX=9606 GN=AFAP1L2 PE=1 SV=1 (Q8N4X5)	AFAP1L2	0.958838	0.700879	1.6739	1.11121	-1.03523	-1.37731	-0.849856	-1.08747	-2.19867	0.00175651
132	Methylated-DNA--protein-cysteine methyltransferase OS=Homo sapiens OX=9606 GN=MGMT PE=1 SV=1	MGMT	1.32046	1.03537	1.45655	1.2708	-0.834075	-0.955715	-0.993728	-0.92784	-2.19863	0.000421687
133	Caveolae-associated protein 3 OS=Homo sapiens OX=9606 GN=CAVIN3 PE=1 SV=3	CAVIN3	1.06469	1.37829	1.43101	1.29133	-0.918065	-0.9579	-0.842301	-0.906089	-2.19742	0.000555556
134	Methylthioribose-1-phosphate isomerase OS=Homo sapiens OX=9606 GN=MRI1 PE=1 SV=1	MRI1	0.750787	1.38957	0.97574	1.0387	-0.781441	-0.98305	-1.7099	-1.15813	-2.19683	0.00216576
135	V-type proton ATPase subunit H OS=Homo sapiens OX=9606 GN=ATP6V1H PE=1 SV=1	ATP6V1H	0.627563	1.30438	0.932328	0.954756	-1.28019	-1.39101	-1.05063	-1.24061	-2.19537	0.000776267
136	Putative peptidyl-tRNA hydrolase PTRHD1 OS=Homo sapiens OX=9606 GN=PTRHD1 PE=1 SV=1	PTRHD1	1.5301	0.741114	0.907329	1.05952	-1.17429	-1.2442	-0.986672	-1.13505	-2.19457	0.000885279
137	tRNA-splicing ligase RtcB homolog OS=Homo sapiens OX=9606 GN=RTCB PE=1 SV=1	RTCB	1.11535	1.21887	0.650294	0.99484	-1.37835	-1.29338	-0.9272	-1.19964	-2.19448	0.000761212
138	Cluster of Protein phosphatase 1 regulatory subunit 12A OS=Homo sapiens OX=9606 GN=PPP1R12A PE=1 SV=1 (O14974)	PPP1R12A	1.36931	1.38532	0.629914	1.12818	-0.749912	-1.39907	-1.04829	-1.06576	-2.19394	0.00186269
139	Cluster of Phospholipase D3 OS=Homo sapiens OX=9606 GN=PLD3 PE=1 SV=1 (Q8IV08)	PLD3	1.64566	1.23837	0.76418	1.21607	-1.12891	-0.814989	-0.987756	-0.977219	-2.19329	0.00109731
140	Cluster of Mannose-6-phosphate isomerase OS=Homo sapiens OX=9606 GN=MPI PE=1 SV=1 (H3BPB8)	MPI	1.24694	0.934175	0.72472	0.96861	-0.906374	-1.6134	-1.15374	-1.22451	-2.19312	0.000863366
141	Cluster of TRIO and F-actin-binding protein OS=Homo sapiens OX=9606 GN=TRIOBP PE=1 SV=3 (Q9H2D6)	TRIOBP	1.21647	1.63402	0.614662	1.15505	-0.822237	-1.18881	-1.1006	-1.03722	-2.19227	0.0018259
142	Zinc finger FYVE domain-containing protein 1 OS=Homo sapiens OX=9606 GN=ZFYVE1 PE=1 SV=1	ZFYVE1	1.23755	0.959315	0.760225	0.985696	-1.22697	-1.20347	-1.18616	-1.20553	-2.19123	0.000727273
143	Cluster of AP-2 complex subunit alpha-1 OS=Homo sapiens OX=9606 GN=AP2A1 PE=1 SV=3 (O95782)	AP2A1	1.37854	0.689774	0.829167	0.965826	-1.27174	-0.980201	-1.42298	-1.22497	-2.1908	0.000760915
144	Fatty acid-binding protein, heart OS=Homo sapiens OX=9606 GN=FABP3 PE=1 SV=4	FABP3	1.16475	0.670516	0.880166	0.905146	-1.26272	-1.29484	-1.29157	-1.28304	-2.18819	0.000860104
145	Cluster of TBC1 domain family member 17 OS=Homo sapiens OX=9606 GN=TBC1D17 PE=1 SV=2 (Q9HA65)	TBC1D17	0.824456	1.54269	0.970149	1.11243	-0.505949	-1.45423	-1.26636	-1.07551	-2.18795	0.00254047
146	Histone-lysine N-methyltransferase setd3 OS=Homo sapiens OX=9606 GN=SETD3 PE=1 SV=1	SETD3	1.04073	0.791625	0.920854	0.917737	-1.21398	-1.14002	-1.45374	-1.26924	-2.18698	0.000551181
147	SH3 domain-binding glutamic acid-rich-like protein OS=Homo sapiens OX=9606 GN=SH3BGRL PE=1 SV=1	SH3BGRL	1.0784	1.49228	1.30032	1.29034	-0.908604	-0.763464	-1.01722	-0.896431	-2.18677	0.000912088
148	Cluster of Syntaxin-2 OS=Homo sapiens OX=9606 GN=STX2 PE=1 SV=3 (P32856)	STX2	1.80358	0.916928	0.859505	1.19334	-0.924498	-1.02669	-1.02864	-0.993276	-2.18661	0.00166135
149	TBC1 domain family member 2B OS=Homo sapiens OX=9606 GN=TBC1D2B PE=1 SV=2	TBC1D2B	1.41412	0.907613	0.945055	1.08893	-0.678456	-1.3212	-1.29312	-1.09759	-2.18652	0.0010066
150	Leucine-rich repeat protein SHOC-2 OS=Homo sapiens OX=9606 GN=SHOC2 PE=1 SV=2	SHOC2	1.05697	0.897467	0.757474	0.903972	-1.07941	-1.28304	-1.47818	-1.28021	-2.18418	0.000849105
151	Cluster of Calmodulin-2 (Fragment) OS=Homo sapiens OX=9606 GN=CALM2 PE=1 SV=1 (H0Y7A7)	CALM2	0.81225	1.12753	1.0663	1.00203	-0.693824	-1.46672	-1.38562	-1.18206	-2.18408	0.00101618
152	Calcium homeostasis modulator protein 5 OS=Homo sapiens OX=9606 GN=CALHM5 PE=2 SV=1	CALHM5	1.53372	0.840544	1.13448	1.16958	-0.743859	-1.53732	-0.762092	-1.01442	-2.184	0.00179734
153	Nidogen-1 OS=Homo sapiens OX=9606 GN=NID1 PE=1 SV=3	NID1	1.50467	1.30357	1.03312	1.28046	-0.984452	-1.00564	-0.720168	-0.90342	-2.18388	0.000643411
154	Cluster of Egl nine homolog 1 OS=Homo sapiens OX=9606 GN=EGLN1 PE=1 SV=1 (Q9GZT9)	EGLN1	0.867398	0.72569	1.68475	1.09261	-0.809056	-1.28732	-1.17724	-1.09121	-2.18382	0.00200416
155	Cluster of Collagen alpha-2(V) chain OS=Homo sapiens OX=9606 GN=COL5A2 PE=1 SV=3 (P05997)	COL5A2	0.684033	1.03306	1.32816	1.01508	-1.69193	-0.853613	-0.95515	-1.1669	-2.18198	0.00177525
156	Cluster of 60S ribosomal protein L23 OS=Homo sapiens OX=9606 GN=RPL23 PE=1 SV=1 (P62829)	RPL23	1.1798	1.18631	0.901613	1.08924	-1.43448	-1.30759	-0.534858	-1.09231	-2.18155	0.00165252
157	Cluster of Septin-11 OS=Homo sapiens OX=9606 GN=SEPT11 PE=1 SV=3 (Q9NVA2)	SEPTIN11	0.904927	0.94347	1.71182	1.18674	-1.15378	-1.12194	-0.707184	-0.994302	-2.18104	0.00172419
158	Histone H4 OS=Homo sapiens OX=9606 GN=HIST1H4A PE=1 SV=2	H4-16	0.988162	0.652663	1.08075	0.90719	-1.01291	-1.24024	-1.56749	-1.27355	-2.18074	0.000844086
159	ATP-binding cassette sub-family B member 6, mitochondrial (Fragment) OS=Homo sapiens OX=9606 GN=ABCB6 PE=1 SV=1	ABCB6	1.10816	1.05634	1.64016	1.26822	-1.0406	-0.932816	-0.760778	-0.911398	-2.17962	0.000873435
160	Cluster of Target of Myb protein 1 OS=Homo sapiens OX=9606 GN=TOM1 PE=1 SV=2 (O60784)	TOM1	1.42436	1.11702	0.919555	1.15364	-1.25086	-1.16907	-0.655999	-1.02531	-2.17895	0.000684842
161	Cluster of Formin-2 OS=Homo sapiens OX=9606 GN=FMN2 PE=1 SV=4 (Q9NZ56)	FMN2	1.81742	1.01381	0.737815	1.18968	-1.0384	-1.11786	-0.810145	-0.9888	-2.17848	0.0021526
162	Growth arrest-specific protein 7 OS=Homo sapiens OX=9606 GN=GAS7 PE=1 SV=3	GAS7	0.769687	1.51337	0.793941	1.02567	-0.80934	-1.58137	-1.06385	-1.15152	-2.17719	0.00210844
163	Cluster of Utrophin OS=Homo sapiens OX=9606 GN=UTRN PE=1 SV=2 (P46939)	UTRN	1.40914	1.2243	1.21856	1.284	-0.656159	-0.891504	-1.13029	-0.892652	-2.17665	0.000766744
164	Cluster of N-acetyl-D-glucosamine kinase OS=Homo sapiens OX=9606 GN=NAGK PE=1 SV=2 (H7C3G9)	NAGK	1.15713	1.02582	1.60158	1.26151	-0.875705	-1.06258	-0.803735	-0.914005	-2.17551	0.000866562
165	Cartilage-associated protein OS=Homo sapiens OX=9606 GN=CRTAP PE=1 SV=1	CRTAP	1.11489	1.43674	0.782043	1.11122	-0.905725	-0.682783	-1.60124	-1.06325	-2.17447	0.00216282
166	Phospholysine phosphohistidine inorganic pyrophosphate phosphatase OS=Homo sapiens OX=9606 GN=LHPP PE=1 SV=2	LHPP	0.707457	1.11666	0.928346	0.917489	-1.50958	-0.846913	-1.37318	-1.24322	-2.16071	0.00069163
167	Cluster of Actin-related protein 3 OS=Homo sapiens OX=9606 GN=ACTR3 PE=1 SV=3 (P61158)	ACTR3	1.32533	0.445601	0.950167	0.907032	-1.25805	-1.36371	-1.13577	-1.25251	-2.15954	0.00100376
168	Cluster of Apoptosis-stimulating of p53 protein 2 OS=Homo sapiens OX=9606 GN=TP53BP2 PE=1 SV=2 (Q13625)	TP53BP2	0.959225	0.873695	1.42854	1.08715	-1.24043	-1.13954	-0.834708	-1.07156	-2.15871	0.000804097
169	Follistatin-related protein 1 OS=Homo sapiens OX=9606 GN=FSTL1 PE=1 SV=1	FSTL1	0.700303	1.14728	0.804009	0.883863	-1.42722	-1.34218	-1.04714	-1.27218	-2.15605	0.000816609
170	Inhibitor of nuclear factor kappa-B kinase-interacting protein OS=Homo sapiens OX=9606 GN=IKBIP PE=1 SV=1	IKBIP	0.820894	1.00898	0.789772	0.873214	-1.27509	-1.29268	-1.2778	-1.28186	-2.15507	0
171	Cluster of Isopentenyl-diphosphate Delta-isomerase 1 OS=Homo sapiens OX=9606 GN=IDI1 PE=1 SV=2 (Q13907)	IDI1	0.989588	0.798214	1.09264	0.960146	-1.60521	-1.20929	-0.764553	-1.19302	-2.15316	0.00096031
172	Coiled-coil domain-containing protein 102A OS=Homo sapiens OX=9606 GN=CCDC102A PE=1 SV=2	CCDC102A	0.677371	1.64781	0.811883	1.04569	-1.00845	-1.29563	-1.01637	-1.10682	-2.15251	0.00178541
173	Cell migration-inducing and hyaluronan-binding protein OS=Homo sapiens OX=9606 GN=CEMIP PE=1 SV=2	CEMIP	1.64543	0.861768	1.31094	1.27271	-0.862044	-1.00901	-0.761861	-0.877637	-2.15035	0.000782051
174	Golgi-specific brefeldin A-resistance guanine nucleotide exchange factor 1 OS=Homo sapiens OX=9606 GN=GBF1 PE=1 SV=2	GBF1	1.11013	0.92132	0.650611	0.894021	-1.20113	-1.68795	-0.878096	-1.25572	-2.14975	0.00116429
175	Cluster of Myosin phosphatase Rho-interacting protein OS=Homo sapiens OX=9606 GN=MPRIP PE=1 SV=3 (Q6WCQ1)	MPRIP	1.03101	0.964799	1.36053	1.11878	-0.593001	-1.27031	-1.22845	-1.03058	-2.14936	0.000866799
176	Cdc42 effector protein 1 OS=Homo sapiens OX=9606 GN=CDC42EP1 PE=1 SV=1	CDC42EP1	1.06601	1.26183	1.45461	1.26082	-0.451838	-0.902322	-1.31121	-0.888456	-2.14927	0.0011489
177	Cluster of Peptidyl-prolyl cis-trans isomerase FKBP10 OS=Homo sapiens OX=9606 GN=FKBP10 PE=1 SV=1 (Q96AY3)	FKBP10	0.993322	1.38607	1.46587	1.28175	-0.919296	-1.11477	-0.567798	-0.867289	-2.14904	0.000767726
178	RAC-alpha serine/threonine-protein kinase OS=Homo sapiens OX=9606 GN=AKT1 PE=1 SV=2	AKT1	1.15889	0.525392	1.10869	0.93099	-0.784635	-1.26036	-1.6046	-1.21653	-2.14752	0.00180217
179	Cluster of Dual specificity mitogen-activated protein kinase kinase 1 OS=Homo sapiens OX=9606 GN=MAP2K1 PE=1 SV=2 (Q02750)	MAP2K1	1.24341	1.30924	1.32638	1.29301	-1.02016	-1.03729	-0.504317	-0.853922	-2.14693	0.000819444
180	Vacuolar protein-sorting-associated protein 36 OS=Homo sapiens OX=9606 GN=VPS36 PE=1 SV=1	VPS36	1.15902	0.547565	1.03764	0.914744	-1.3824	-1.40364	-0.90446	-1.23017	-2.14491	0.000879032
181	Cluster of 6-phosphogluconate dehydrogenase, decarboxylating OS=Homo sapiens OX=9606 GN=PGD PE=1 SV=3 (P52209)	PGD	1.0697	0.690182	0.769288	0.843056	-1.26767	-1.39857	-1.23848	-1.30157	-2.14463	0.000451613
182	Protein C8orf37 OS=Homo sapiens OX=9606 GN=C8orf37 PE=1 SV=1	C8orf37	1.33253	0.745066	0.674804	0.917465	-0.917465	-1.3718	-1.38289	-1.22405	-2.14152	0.00101232
183	Brain-specific angiogenesis inhibitor 1-associated protein 2-like protein 1 OS=Homo sapiens OX=9606 GN=BAIAP2L1 PE=1 SV=2	BAIAP2L1	0.946237	1.74258	0.87798	1.18893	-0.544276	-1.4053	-0.907871	-0.952483	-2.14141	0.00281473
184	Arylamine N-acetyltransferase 1 OS=Homo sapiens OX=9606 GN=NAT1 PE=1 SV=1	NAT1	0.805932	0.745121	1.03789	0.862981	-1.11117	-1.18201	-1.53872	-1.2773	-2.14028	0.000661355
185	Cluster of RNA-binding protein Raly OS=Homo sapiens OX=9606 GN=RALY PE=1 SV=1 (Q9UKM9)	RALY	0.96766	0.537237	1.17165	0.892183	-1.24744	-0.859091	-1.63681	-1.24778	-2.13996	0.0016394
186	Rho-related GTP-binding protein RhoE OS=Homo sapiens OX=9606 GN=RND3 PE=1 SV=1	RND3	1.32131	1.04474	1.51292	1.29299	-0.601152	-0.911169	-1.02776	-0.846695	-2.13969	0.0008832
187	Transmembrane glycoprotein NMB OS=Homo sapiens OX=9606 GN=GPNMB PE=1 SV=2	GPNMB	1.30536	1.4852	1.09389	1.29482	-1.07673	-0.591606	-0.865266	-0.844534	-2.13935	0.000915423
188	Cluster of V-type proton ATPase catalytic subunit A OS=Homo sapiens OX=9606 GN=ATP6V1A PE=1 SV=2 (P38606)	ATP6V1A	1.08582	1.38934	1.12176	1.19897	-0.44773	-1.07073	-1.29837	-0.938946	-2.13792	0.00113886
189	Cluster of Collagen alpha-1(XVIII) chain OS=Homo sapiens OX=9606 GN=COL18A1 PE=1 SV=5 (P39060)	COL18A1	1.1277	0.874091	1.77404	1.25861	-1.01731	-0.859728	-0.759597	-0.878878	-2.13749	0.00132203
190	Cluster of Lanosterol synthase OS=Homo sapiens OX=9606 GN=LSS PE=1 SV=1 (P48449)	LSS	1.51313	1.5088	0.74003	1.25399	-0.797511	-0.853868	-0.994039	-0.881806	-2.13579	0.00109528
191	Uncharacterized protein C11orf96 OS=Homo sapiens OX=9606 GN=C11orf96 PE=1 SV=3	C11orf96	1.1412	1.63995	1.07481	1.28532	-0.985019	-0.83744	-0.725417	-0.849292	-2.13461	0.000807018
192	Cluster of COUP transcription factor 2 OS=Homo sapiens OX=9606 GN=NR2F2 PE=1 SV=1 (P24468)	NR2F2	0.612305	1.67768	1.00225	1.09741	-1.07935	-0.693656	-1.33789	-1.03696	-2.13438	0.00263918
193	Cluster of Carnitine O-palmitoyltransferase 1, liver isoform OS=Homo sapiens OX=9606 GN=CPT1A PE=1 SV=2 (P50416)	CPT1A	0.56182	0.794575	1.20637	0.854256	-1.30654	-1.32129	-1.2107	-1.27951	-2.13377	0.000822653
194	Coiled-coil domain-containing protein 9B OS=Homo sapiens OX=9606 GN=CCDC9B PE=1 SV=1	CCDC9B	0.729661	1.34132	1.61556	1.22885	-0.595827	-1.29756	-0.802851	-0.898745	-2.12759	0.00239576
195	CD99 antigen OS=Homo sapiens OX=9606 GN=CD99 PE=1 SV=1	CD99	1.00662	0.359366	1.52468	0.963553	-0.929262	-1.48778	-1.07476	-1.16393	-2.12749	0.00288889
196	Cluster of Synaptopodin-2 OS=Homo sapiens OX=9606 GN=SYNPO2 PE=1 SV=2 (Q9UMS6)	SYNPO2	1.26887	1.20937	1.06528	1.18117	-0.816586	-0.84875	-1.14787	-0.937734	-2.11891	0.00047619
197	Sodium-dependent phosphate transporter 2 OS=Homo sapiens OX=9606 GN=SLC20A2 PE=1 SV=1	SLC20A2	1.18202	1.57163	1.16438	1.30601	-0.917461	-0.719716	-0.799108	-0.812095	-2.1181	0.000790476
198	Cluster of Decorin OS=Homo sapiens OX=9606 GN=DCN PE=1 SV=1 (P07585)	DCN	0.909141	0.541249	1.03385	0.82808	-1.33074	-1.41804	-1.11413	-1.28764	-2.11572	0.000829525
199	Inositol polyphosphate 5-phosphatase K OS=Homo sapiens OX=9606 GN=INPP5K PE=1 SV=3	INPP5K	0.501319	1.5472	0.62381	0.890778	-1.27661	-1.06135	-1.33605	-1.22467	-2.11545	0.00240722
200	Collagen alpha-1(VIII) chain OS=Homo sapiens OX=9606 GN=COL8A1 PE=1 SV=2	COL8A1	1.31592	1.46497	1.17729	1.31939	-0.820868	-0.707389	-0.856752	-0.795003	-2.1144	0
201	Cluster of Alpha-parvin OS=Homo sapiens OX=9606 GN=PARVA PE=1 SV=1 (J3KNQ4)	PARVA	1.34438	1.12996	0.620581	1.03164	-1.317	-0.77706	-1.14915	-1.08107	-2.11271	0.00115093
202	Cluster of Optineurin OS=Homo sapiens OX=9606 GN=OPTN PE=1 SV=3 (Q96CV9)	OPTN	0.714417	0.812695	0.855878	0.79433	-1.17222	-1.41593	-1.3653	-1.31782	-2.11215	0
203	A disintegrin and metalloproteinase with thrombospondin motifs 1 OS=Homo sapiens OX=9606 GN=ADAMTS1 PE=1 SV=4	ADAMTS1	0.537663	0.859069	1.04904	0.815257	-1.1973	-1.3417	-1.34977	-1.29626	-2.11151	0.000664
204	Cluster of Nucleobindin-1 OS=Homo sapiens OX=9606 GN=NUCB1 PE=1 SV=4 (Q02818)	NUCB1	1.17502	1.13357	0.302047	0.870212	-0.902589	-1.35388	-1.46286	-1.23978	-2.10999	0.00239418
205	Cluster of Protein FAM107B OS=Homo sapiens OX=9606 GN=FAM107B PE=1 SV=1 (Q9H098)	FAM107B	0.833067	1.70453	1.21979	1.25246	-0.606495	-0.928823	-1.03615	-0.857155	-2.10962	0.00136688
206	Cluster of Phosphatidylinositol 4-kinase type 2-alpha OS=Homo sapiens OX=9606 GN=PI4K2A PE=1 SV=1 (Q9BTU6)	PI4K2A	1.47169	0.955535	0.700411	1.04254	-0.662614	-0.924825	-1.60752	-1.06499	-2.10753	0.00268272
207	Cluster of KIF1-binding protein OS=Homo sapiens OX=9606 GN=KIF1BP PE=1 SV=1 (A0A1B0GUA3)	KIF1BP	1.48708	1.20095	1.06445	1.25083	-1.20226	-0.864948	-0.502694	-0.856635	-2.10746	0.0007625
208	Cullin-4A OS=Homo sapiens OX=9606 GN=CUL4A PE=1 SV=3	CUL4A	0.921852	0.850965	0.611115	0.794644	-1.22612	-1.37177	-1.32905	-1.30898	-2.10362	0.000682927
209	Cluster of SAM and SH3 domain-containing protein 1 OS=Homo sapiens OX=9606 GN=SASH1 PE=1 SV=3 (O94885)	SASH1	1.28071	1.48518	1.03727	1.26772	-0.706748	-0.742831	-1.05603	-0.835203	-2.10292	0.000841355
210	BCL2/adenovirus E1B 19 kDa protein-interacting protein 3 OS=Homo sapiens OX=9606 GN=BNIP3 PE=1 SV=3	BNIP3	0.502411	1.70871	1.42335	1.21149	-0.823889	-1.1075	-0.740864	-0.89075	-2.10224	0.00307728
211	CTTNBP2 N-terminal-like protein OS=Homo sapiens OX=9606 GN=CTTNBP2NL PE=1 SV=2	CTTNBP2NL	0.781534	0.570414	1.01377	0.788572	-1.32702	-1.41851	-1.19156	-1.31236	-2.10094	0.000783019
212	Cluster of Pre-B-cell leukemia transcription factor-interacting protein 1 OS=Homo sapiens OX=9606 GN=PBXIP1 PE=1 SV=1 (Q96AQ6)	PBXIP1	0.748784	0.818689	0.962346	0.843273	-0.971253	-0.975742	-1.82358	-1.25686	-2.10013	0.00170804
213	Parathymosin OS=Homo sapiens OX=9606 GN=PTMS PE=1 SV=2	PTMS	1.27022	1.59801	0.669895	1.17938	-1.25999	-0.987451	-0.512345	-0.91993	-2.09931	0.00254206
214	Gamma-adducin OS=Homo sapiens OX=9606 GN=ADD3 PE=1 SV=1	ADD3	0.98084	0.501106	0.876062	0.786003	-1.337	-1.35871	-1.2442	-1.3133	-2.09931	0.000718615
215	Protein NOXP20 OS=Homo sapiens OX=9606 GN=FAM114A1 PE=1 SV=2	FAM114A1	1.26182	0.906154	0.899913	1.02263	-1.10721	-1.29441	-0.818103	-1.07324	-2.09587	0.000870662
216	Selenoprotein M OS=Homo sapiens OX=9606 GN=SELENOM PE=1 SV=1	SELENOM	1.10784	0.318071	1.14426	0.856721	-1.28094	-1.44271	-0.992984	-1.23888	-2.0956	0.00184479
217	Cluster of Voltage-dependent calcium channel subunit alpha-2/delta-1 OS=Homo sapiens OX=9606 GN=CACNA2D1 PE=1 SV=3 (P54289)	CACNA2D1	0.877318	0.531465	1.02062	0.809799	-0.900041	-1.28961	-1.6549	-1.28152	-2.09132	0.00117372
218	Cluster of Tryptophan--tRNA ligase, cytoplasmic OS=Homo sapiens OX=9606 GN=WARS PE=1 SV=2 (P23381)	WARS	0.630035	0.631758	1.21395	0.825247	-1.2905	-0.970124	-1.52648	-1.26237	-2.08761	0.00101041
219	Transmembrane protein 109 OS=Homo sapiens OX=9606 GN=TMEM109 PE=1 SV=1	TMEM109	1.27624	0.727993	0.497481	0.833904	-1.20609	-1.25732	-1.294	-1.25247	-2.08637	0.000773784
220	Sorting nexin-33 OS=Homo sapiens OX=9606 GN=SNX33 PE=1 SV=1	SNX33	0.814144	0.773972	0.918761	0.835626	-1.26562	-1.31081	-1.17272	-1.24972	-2.08534	0
221	Cluster of Coronin-1B OS=Homo sapiens OX=9606 GN=CORO1B PE=1 SV=1 (Q9BR76)	CORO1B	0.31337	1.20151	1.37395	0.962944	-1.13223	-0.826336	-1.40032	-1.11963	-2.08257	0.00284543
222	Cluster of Guanine nucleotide-binding protein subunit alpha-11 OS=Homo sapiens OX=9606 GN=GNA11 PE=1 SV=2 (P29992)	GNA11	1.66081	0.636437	0.744125	1.01379	-1.13196	-1.36603	-0.699428	-1.0658	-2.07959	0.00338864
223	Cluster of Integrin-linked protein kinase OS=Homo sapiens OX=9606 GN=ILK PE=1 SV=2 (Q13418)	ILK	1.20615	1.40587	1.36062	1.32421	-0.601514	-0.795777	-0.85819	-0.751827	-2.07604	0
224	Cluster of Prolyl 3-hydroxylase 1 OS=Homo sapiens OX=9606 GN=P3H1 PE=1 SV=2 (Q32P28)	P3H1	1.83586	1.08529	0.670187	1.19711	-0.969889	-1.08171	-0.581895	-0.877832	-2.07494	0.00297412
225	Cluster of Serine/threonine-protein kinase 38-like OS=Homo sapiens OX=9606 GN=STK38L PE=1 SV=3 (Q9Y2H1)	STK38L	0.790686	0.940985	0.541467	0.757713	-1.1586	-1.46379	-1.32346	-1.31528	-2.073	0.000737778
226	Junctional adhesion molecule C OS=Homo sapiens OX=9606 GN=JAM3 PE=1 SV=1	JAM3	0.836272	0.712777	0.897181	0.81541	-1.0614	-1.35086	-1.3503	-1.25419	-2.0696	0.000580913
227	Cluster of Leukocyte elastase inhibitor OS=Homo sapiens OX=9606 GN=SERPINB1 PE=1 SV=1 (P30740)	SERPINB1	0.766403	0.958194	0.789088	0.837895	-0.652443	-1.51929	-1.51791	-1.22988	-2.06778	0.00185301
228	Cluster of Endoglin OS=Homo sapiens OX=9606 GN=ENG PE=1 SV=2 (P17813)	ENG	1.48401	1.19309	1.23583	1.30431	-0.577242	-0.566212	-1.14116	-0.761537	-2.06585	0.000758454
229	StAR-related lipid transfer protein 13 OS=Homo sapiens OX=9606 GN=STARD13 PE=1 SV=2	STARD13	1.23109	1.40233	1.26247	1.29863	-0.800661	-1.03536	-0.463628	-0.766548	-2.06518	0.000913907
230	Cluster of Filamin-A OS=Homo sapiens OX=9606 GN=FLNA PE=1 SV=4 (P21333)	FLNA	1.33115	1.30194	1.34223	1.3251	-0.796003	-0.846361	-0.571403	-0.737922	-2.06303	0
231	Acetyl-CoA acetyltransferase, cytosolic OS=Homo sapiens OX=9606 GN=ACAT2 PE=1 SV=2	ACAT2	1.34681	1.56883	1.02091	1.31218	-0.841524	-0.583481	-0.82393	-0.749645	-2.06183	0.000878981
232	Gap junction alpha-1 protein OS=Homo sapiens OX=9606 GN=GJA1 PE=1 SV=2	GJA1	0.666046	0.571383	1.03089	0.756105	-1.46067	-1.30604	-1.14804	-1.30492	-2.06102	0.000593918
233	Membrane cofactor protein (Fragment) OS=Homo sapiens OX=9606 GN=CD46 PE=1 SV=1	CD46	1.12672	1.2933	1.40862	1.27621	-0.332206	-1.14557	-0.875872	-0.784549	-2.06076	0.000994413
234	Cluster of Tight junction protein 1 (Zona occludens 1), isoform CRA_e OS=Homo sapiens OX=9606 GN=TJP1 PE=1 SV=1 (G5E9E7)	TJP1	0.935776	0.676818	0.838876	0.817157	-1.31716	-1.20355	-1.20105	-1.24059	-2.05774	0
235	Actin-related protein 2/3 complex subunit 5 OS=Homo sapiens OX=9606 GN=ARPC5 PE=1 SV=3	ARPC5	1.226	0.698154	0.359138	0.761098	-1.31165	-1.10956	-1.43754	-1.28625	-2.04735	0.0013
236	Equilibrative nucleoside transporter 1 OS=Homo sapiens OX=9606 GN=SLC29A1 PE=1 SV=3	SLC29A1	1.26808	0.967217	1.63932	1.29154	-0.923657	-0.83504	-0.505732	-0.75481	-2.04635	0.00075698
237	Cluster of Signal transducer and activator of transcription 6 OS=Homo sapiens OX=9606 GN=STAT6 PE=1 SV=1 (P42226)	STAT6	0.380759	0.763244	1.21048	0.784829	-1.43108	-1.07666	-1.27135	-1.2597	-2.04453	0.00112705
238	Ribosome maturation protein SBDS OS=Homo sapiens OX=9606 GN=SBDS PE=1 SV=4	SBDS	0.320528	0.889438	1.0965	0.768821	-1.55707	-0.988165	-1.27965	-1.27496	-2.04379	0.00169481
239	Cluster of Neurogenic locus notch homolog protein 3 OS=Homo sapiens OX=9606 GN=NOTCH3 PE=1 SV=2 (Q9UM47)	NOTCH3	1.42858	1.58913	0.872596	1.29677	-0.528906	-0.829639	-0.882251	-0.746932	-2.0437	0.000967805
240	Syntaxin-6 OS=Homo sapiens OX=9606 GN=STX6 PE=1 SV=1	STX6	1.16819	1.19704	0.506003	0.957078	-0.594148	-1.39927	-1.24454	-1.07932	-2.03639	0.00249527
241	Cluster of Sulfide:quinone oxidoreductase, mitochondrial OS=Homo sapiens OX=9606 GN=SQOR PE=1 SV=1 (Q9Y6N5)	SQOR	0.813432	0.792261	1.04048	0.882056	-1.02701	-1.33144	-1.09929	-1.15258	-2.03463	0.0004375
242	Delta-1-pyrroline-5-carboxylate dehydrogenase, mitochondrial OS=Homo sapiens OX=9606 GN=ALDH4A1 PE=1 SV=3	ALDH4A1	1.12684	0.44426	0.626404	0.7325	-1.12069	-1.4966	-1.28378	-1.30036	-2.03286	0.000753862
243	Zinc finger CCCH-type antiviral protein 1-like OS=Homo sapiens OX=9606 GN=ZC3HAV1L PE=1 SV=2	ZC3HAV1L	0.985217	1.94783	0.788142	1.2404	-0.658972	-0.752174	-0.962055	-0.791067	-2.03146	0.00312429
244	Cluster of Sec1 family domain-containing protein 1 OS=Homo sapiens OX=9606 GN=SCFD1 PE=1 SV=4 (Q8WVM8)	SCFD1	0.874902	0.563425	0.727729	0.722019	-0.965921	-1.55539	-1.40199	-1.30777	-2.02979	0.000807198
245	Alpha-internexin OS=Homo sapiens OX=9606 GN=INA PE=1 SV=2	INA	1.08795	1.1842	1.64802	1.30672	-0.891007	-0.762833	-0.501001	-0.71828	-2.025	0.00074851
246	Cluster of Cytohesin-3 OS=Homo sapiens OX=9606 GN=CYTH3 PE=1 SV=2 (O43739)	CYTH3	1.04634	1.55596	0.413009	1.0051	-0.861065	-1.40162	-0.790558	-1.01775	-2.02285	0.00370232
247	Protein FAM98A OS=Homo sapiens OX=9606 GN=FAM98A PE=1 SV=1	FAM98A	0.701927	0.595952	0.815382	0.704421	-1.54474	-1.12832	-1.28167	-1.31824	-2.02266	0.000798077
248	Cluster of 5-oxoprolinase OS=Homo sapiens OX=9606 GN=OPLAH PE=1 SV=3 (O14841)	OPLAH	0.474226	0.853547	0.762899	0.69689	-1.37058	-1.34414	-1.25727	-1.324	-2.02089	0.000447284
249	Procollagen-lysine,2-oxoglutarate 5-dioxygenase 1 OS=Homo sapiens OX=9606 GN=PLOD1 PE=1 SV=2	PLOD1	1.5161	1.21934	0.957963	1.23114	-0.384321	-0.861883	-1.11933	-0.788513	-2.01965	0.00138373
250	Bifunctional 3'-phosphoadenosine 5'-phosphosulfate synthase 2 OS=Homo sapiens OX=9606 GN=PAPSS2 PE=1 SV=2	PAPSS2	1.27313	1.50446	1.19673	1.32477	-0.661678	-0.825801	-0.590229	-0.692569	-2.01734	0.000474576
251	Protein S100-A4 OS=Homo sapiens OX=9606 GN=S100A4 PE=1 SV=1	S100A4	1.79784	1.35601	0.637348	1.26373	-0.606825	-0.87849	-0.773949	-0.753088	-2.01682	0.00274745
252	Cluster of Actin, cytoplasmic 1 (Fragment) OS=Homo sapiens OX=9606 GN=ACTB PE=1 SV=1 (A0A2R8Y793)	ACTB	1.32214	1.03044	1.40129	1.25129	-0.372718	-1.06129	-0.847125	-0.760376	-2.01167	0.000878147
253	Cluster of Glycogen [starch] synthase, muscle OS=Homo sapiens OX=9606 GN=GYS1 PE=1 SV=2 (P13807)	GYS1	1.04012	0.532213	0.771581	0.781304	-0.837929	-1.64612	-1.20513	-1.22972	-2.01103	0.00172691
254	Cluster of Prenylcysteine oxidase 1 OS=Homo sapiens OX=9606 GN=PCYOX1 PE=1 SV=3 (Q9UHG3)	PCYOX1	0.835287	0.468451	0.757687	0.687142	-1.20861	-1.46834	-1.29455	-1.32383	-2.01097	0.000809756
255	Cluster of Fermitin family homolog 2 OS=Homo sapiens OX=9606 GN=FERMT2 PE=1 SV=1 (Q96AC1)	FERMT2	1.46307	0.527962	0.704903	0.898643	-0.509752	-1.42818	-1.39337	-1.11043	-2.00908	0.00454758
256	Cluster of Nidogen-2 OS=Homo sapiens OX=9606 GN=NID2 PE=1 SV=3 (Q14112)	NID2	0.723139	0.548333	0.780315	0.683929	-1.13126	-1.49471	-1.34431	-1.32343	-2.00736	0.000729345
257	Cluster of RNA transcription, translation and transport factor protein OS=Homo sapiens OX=9606 GN=RTRAF PE=1 SV=1 (Q9Y224)	RTRAF	0.99256	0.349862	0.947866	0.76343	-1.18213	-1.47959	-1.06192	-1.24122	-2.00464	0.00102103
258	Cytoplasmic protein NCK2 OS=Homo sapiens OX=9606 GN=NCK2 PE=1 SV=2	NCK2	1.60922	0.918508	1.16335	1.23036	-0.898463	-0.760579	-0.660065	-0.773036	-2.00339	0.000706412
259	Rho GTPase-activating protein 29 OS=Homo sapiens OX=9606 GN=ARHGAP29 PE=1 SV=2	ARHGAP29	0.317331	0.98439	0.836068	0.712596	-1.42545	-1.26854	-1.17526	-1.28975	-2.00235	0.000700111
260	Cluster of Replication factor C subunit 4 OS=Homo sapiens OX=9606 GN=RFC4 PE=1 SV=2 (P35249)	RFC4	-0.545914	-0.738734	-0.735153	-0.673267	1.3919	1.3885	1.2036	1.328	2.00127	0
261	Cluster of Elongator complex protein 2 OS=Homo sapiens OX=9606 GN=ELP2 PE=1 SV=2 (Q6IA86)	ELP2	-1.05004	-1.4551	-1.2937	-1.26628	0.708385	1.04382	0.457332	0.736514	2.00279	0.000739694
262	Negative elongation factor E OS=Homo sapiens OX=9606 GN=NELFE PE=1 SV=3	NELFE	-0.959846	-0.829128	-0.686666	-0.825213	0.794633	1.70353	1.03769	1.17862	2.00383	0.00165132
263	Cluster of Aldehyde dehydrogenase X, mitochondrial OS=Homo sapiens OX=9606 GN=ALDH1B1 PE=1 SV=3 (P30837)	ALDH1B1	-1.14986	-1.29516	-1.46887	-1.30463	1.04472	0.7182	0.336982	0.699968	2.0046	0.000772152
264	Acyl carrier protein, mitochondrial OS=Homo sapiens OX=9606 GN=NDUFAB1 PE=1 SV=3	NDUFAB1	-1.12675	-1.22766	-1.38349	-1.24597	0.418823	0.877386	0.98085	0.75902	2.00499	0.000863824
265	Cluster of Eukaryotic peptide chain release factor GTP-binding subunit ERF3A OS=Homo sapiens OX=9606 GN=GSPT1 PE=1 SV=1 (P15170)	GSPT1	-1.18685	-1.06911	-0.857685	-1.03788	0.76906	0.97717	1.15626	0.967497	2.00538	0.000670707
266	Cluster of Small nuclear ribonucleoprotein F OS=Homo sapiens OX=9606 GN=SNRPF PE=1 SV=1 (P62306)	SNRPF	-0.838245	-0.64932	-0.579806	-0.689124	1.3764	1.341	1.23311	1.31684	2.00596	0
267	Leucine--tRNA ligase, cytoplasmic OS=Homo sapiens OX=9606 GN=LARS PE=1 SV=2	LARS	-1.18708	-1.24099	-1.45495	-1.29434	0.454435	0.495268	1.19434	0.714682	2.00902	0.00116014
268	pre-rRNA processing protein FTSJ3 OS=Homo sapiens OX=9606 GN=FTSJ3 PE=1 SV=2	FTSJ3	-0.85583	-0.603944	-0.756727	-0.738834	0.773856	1.53639	1.50061	1.27029	2.00912	0.00133333
269	Cluster of DnaJ homolog subfamily C member 2 OS=Homo sapiens OX=9606 GN=DNAJC2 PE=1 SV=4 (Q99543)	DNAJC2	-0.859308	-0.628171	-0.808277	-0.765252	1.84529	0.650584	1.24554	1.24714	2.01239	0.00280639
270	Kinesin-like protein KIF11 OS=Homo sapiens OX=9606 GN=KIF11 PE=1 SV=2	KIF11	-0.683619	-0.615034	-0.863066	-0.720573	1.60254	0.782338	1.49668	1.29385	2.01443	0.00138715
271	Ribosomal oxygenase 2 OS=Homo sapiens OX=9606 GN=RIOX2 PE=1 SV=1	RIOX2	-0.690878	-0.742475	-0.874229	-0.769194	0.496758	1.53053	1.71074	1.24601	2.0152	0.00377325
272	Semaphorin-3C OS=Homo sapiens OX=9606 GN=SEMA3C PE=2 SV=2	SEMA3C	-1.43591	-1.29935	-1.06603	-1.26709	1.08768	0.639576	0.522915	0.750057	2.01715	0.000769608
273	E3 ubiquitin/ISG15 ligase TRIM25 OS=Homo sapiens OX=9606 GN=TRIM25 PE=1 SV=2	TRIM25	-0.696303	-0.868736	-0.635541	-0.733527	1.29407	1.65208	0.932782	1.29298	2.0265	0.000693923
274	Protein zwilch homolog OS=Homo sapiens OX=9606 GN=ZWILCH PE=1 SV=2	ZWILCH	-0.605803	-0.744266	-0.811101	-0.72039	1.35439	1.05293	1.51372	1.30702	2.02741	0.00068595
275	Cluster of High mobility group protein B1 OS=Homo sapiens OX=9606 GN=HMGB1 PE=1 SV=3 (P09429)	HMGB1	-0.559836	-0.783019	-0.823598	-0.722151	1.25336	1.18911	1.47721	1.30656	2.02871	0.000448718
276	Cluster of Far upstream element-binding protein 2 OS=Homo sapiens OX=9606 GN=KHSRP PE=1 SV=4 (Q92945)	KHSRP	-0.602672	-0.787092	-0.900124	-0.763296	1.60517	1.04893	1.14263	1.26558	2.02887	0.000842953
277	Glutathione S-transferase C-terminal domain-containing protein OS=Homo sapiens OX=9606 GN=GSTCD PE=1 SV=2	GSTCD	-0.681253	-0.77589	-0.838981	-0.765375	1.36411	1.79042	0.637055	1.26386	2.02924	0.00251232
278	Peptidyl-prolyl cis-trans isomerase-like 1 OS=Homo sapiens OX=9606 GN=PPIL1 PE=1 SV=1	PPIL1	-0.77749	-0.828912	-0.604067	-0.736823	1.45382	0.793398	1.63329	1.2935	2.03032	0.00132091
279	Nucleolar RNA helicase 2 OS=Homo sapiens OX=9606 GN=DDX21 PE=1 SV=5	DDX21	-1.25809	-1.17267	-1.44371	-1.29149	0.696666	1.19275	0.328714	0.739376	2.03086	0.00132992
280	Cluster of DnaJ homolog subfamily B member 1 OS=Homo sapiens OX=9606 GN=DNAJB1 PE=1 SV=4 (P25685)	DNAJB1	-0.816899	-0.711584	-0.895173	-0.807886	1.98247	0.760447	0.931701	1.22487	2.03276	0.00377118
281	Cluster of Centromere/kinetochore protein zw10 homolog OS=Homo sapiens OX=9606 GN=ZW10 PE=1 SV=3 (O43264)	ZW10	-0.711187	-0.839889	-0.671307	-0.740794	1.68522	0.998199	1.19337	1.29226	2.03305	0.000736225
282	Non-histone chromosomal protein HMG-14 OS=Homo sapiens OX=9606 GN=HMGN1 PE=1 SV=1	HMGN1	-0.713835	-0.866737	-0.585629	-0.722067	1.64485	1.18037	1.11048	1.3119	2.03397	0.000899713
283	Cluster of Nuclear pore complex protein Nup50 OS=Homo sapiens OX=9606 GN=NUP50 PE=1 SV=2 (Q9UKX7)	NUP50	-0.681889	-0.877618	-0.706876	-0.755461	1.62244	0.728932	1.48732	1.27956	2.03503	0.00167534
284	Glucosidase 2 subunit beta OS=Homo sapiens OX=9606 GN=PRKCSH PE=1 SV=1	PRKCSH	-0.603997	-0.773904	-0.785513	-0.721138	1.10035	1.46549	1.37685	1.31423	2.03537	0.000410557
285	Cluster of T-complex protein 1 subunit zeta OS=Homo sapiens OX=9606 GN=CCT6A PE=1 SV=3 (P40227)	CCT6A	-0.620017	-0.80916	-0.900532	-0.77657	1.38014	1.74106	0.671998	1.2644	2.04097	0.00235065
286	Protein S100-A6 OS=Homo sapiens OX=9606 GN=S100A6 PE=1 SV=1	S100A6	-1.42196	-1.10634	-1.39748	-1.30859	0.852329	0.884819	0.469625	0.735591	2.04418	0.00082807
287	T-complex protein 1 subunit theta OS=Homo sapiens OX=9606 GN=CCT8 PE=1 SV=4	CCT8	-0.60252	-0.722507	-0.880449	-0.735159	1.53643	1.1226	1.27809	1.31238	2.04753	0.000732892
288	Heat shock factor-binding protein 1 OS=Homo sapiens OX=9606 GN=HSBP1 PE=1 SV=1	HSBP1	-1.22395	-1.38639	-1.33134	-1.31389	0.535413	0.915351	0.758322	0.736362	2.05025	0.000453074
289	26S proteasome non-ATPase regulatory subunit 1 OS=Homo sapiens OX=9606 GN=PSMD1 PE=1 SV=2	PSMD1	-1.19626	-1.39201	-1.31581	-1.30136	0.585213	0.707393	0.958323	0.75031	2.05167	0.000422961
290	Origin recognition complex subunit 4 OS=Homo sapiens OX=9606 GN=ORC4 PE=1 SV=2	ORC4	-0.717413	-0.936618	-0.849553	-0.834528	0.615537	1.94078	1.10056	1.21896	2.05349	0.00380328
291	Shootin-1 OS=Homo sapiens OX=9606 GN=SHTN1 PE=1 SV=4	SHTN1	-0.707746	-0.642419	-0.871638	-0.740601	1.12744	1.61711	1.19506	1.3132	2.0538	0.000835398
292	Biliverdin reductase A OS=Homo sapiens OX=9606 GN=BLVRA PE=1 SV=2	BLVRA	-0.637423	-0.820799	-0.785149	-0.74779	1.63306	1.01074	1.28881	1.31087	2.05866	0.000901004
293	3'-5' exoribonuclease 1 OS=Homo sapiens OX=9606 GN=ERI1 PE=1 SV=3	ERI1	-0.92181	-0.694325	-0.731471	-0.782536	1.20728	0.848373	1.78419	1.27995	2.06248	0.0016407
294	Cluster of Kinetochore-associated protein 1 OS=Homo sapiens OX=9606 GN=KNTC1 PE=1 SV=1 (P50748)	KNTC1	-0.847096	-0.683855	-0.732638	-0.75453	1.04301	1.44206	1.46189	1.31565	2.07018	0.000747748
295	Ubiquitin-like modifier-activating enzyme 6 OS=Homo sapiens OX=9606 GN=UBA6 PE=1 SV=1	UBA6	-0.717412	-0.875205	-0.677363	-0.75666	1.42361	1.5005	1.01751	1.31388	2.07054	0.00062406
296	Exportin-5 OS=Homo sapiens OX=9606 GN=XPO5 PE=1 SV=1	XPO5	-0.703033	-0.934632	-0.656161	-0.764609	1.02052	1.31692	1.58401	1.30715	2.07176	0.000837633
297	Cluster of Collagen alpha-3(VI) chain OS=Homo sapiens OX=9606 GN=COL6A3 PE=1 SV=5 (P12111)	COL6A3	-1.38556	-1.30611	-1.26819	-1.31995	0.755817	0.57444	0.927412	0.752556	2.07251	0.000611354
298	N(4)-(beta-N-acetylglucosaminyl)-L-asparaginase OS=Homo sapiens OX=9606 GN=AGA PE=1 SV=2	AGA	-0.730109	-0.888647	-0.694415	-0.771057	1.39346	1.48201	1.0305	1.30199	2.07305	0.000696017
299	Protein O-GlcNAcase OS=Homo sapiens OX=9606 GN=OGA PE=1 SV=2	OGA	-0.765068	-0.67345	-0.867544	-0.768687	1.10123	1.16366	1.65976	1.30822	2.0769	0.000830075
300	Cluster of NAD(P) transhydrogenase, mitochondrial OS=Homo sapiens OX=9606 GN=NNT PE=1 SV=3 (Q13423)	NNT	-1.41386	-1.11886	-1.31259	-1.28177	1.07972	0.978452	0.332673	0.796949	2.07872	0.000956606
301	COP9 signalosome complex subunit 6 OS=Homo sapiens OX=9606 GN=COPS6 PE=1 SV=1	COPS6	-0.973673	-0.896218	-0.67904	-0.849644	0.924736	1.81775	0.945998	1.22949	2.07914	0.00178158
302	Cathepsin L1 OS=Homo sapiens OX=9606 GN=CTSL PE=1 SV=2	CTSL	-0.886491	-0.704295	-0.892505	-0.827763	0.613531	1.67239	1.47498	1.25363	2.0814	0.00235218
303	Protein misato homolog 1 OS=Homo sapiens OX=9606 GN=MSTO1 PE=1 SV=1	MSTO1	-0.953539	-0.83671	-0.704643	-0.831631	1.50283	1.10409	1.15446	1.2538	2.08543	0.000763218
304	26S proteasome regulatory subunit 4 OS=Homo sapiens OX=9606 GN=PSMC1 PE=1 SV=1	PSMC1	-1.34976	-1.35703	-1.24068	-1.31583	0.506413	0.986364	0.819109	0.770629	2.08645	0.000756264
305	Gem-associated protein 5 OS=Homo sapiens OX=9606 GN=GEMIN5 PE=1 SV=3	GEMIN5	-0.793392	-0.867016	-0.651508	-0.770639	1.51722	1.17885	1.26174	1.31927	2.08991	0.000477816
306	U6 snRNA-associated Sm-like protein LSm2 OS=Homo sapiens OX=9606 GN=LSM2 PE=1 SV=1	LSM2	-0.730579	-0.69792	-0.868923	-0.765807	1.20171	1.42215	1.34912	1.32432	2.09013	0
307	BTB/POZ domain-containing protein 1 OS=Homo sapiens OX=9606 GN=BTBD1 PE=1 SV=1	BTBD1	-1.04667	-0.735873	-0.822664	-0.868401	0.926384	0.781181	1.95961	1.22239	2.09079	0.00337712
308	Cluster of Pericentriolar material 1 protein OS=Homo sapiens OX=9606 GN=PCM1 PE=1 SV=5 (Q15154)	PCM1	-0.805164	-0.724969	-0.950252	-0.826795	0.819427	1.83221	1.14049	1.26404	2.09084	0.00179568
309	Cluster of Phenylalanine--tRNA ligase alpha subunit OS=Homo sapiens OX=9606 GN=FARSA PE=1 SV=1 (K7ER00)	FARSA	-1.05782	-1.09063	-1.45649	-1.20164	0.9753	0.465281	1.22782	0.889468	2.09111	0.00109427
310	Cluster of Nucleolin OS=Homo sapiens OX=9606 GN=NCL PE=1 SV=3 (P19338)	NCL	-0.759203	-0.951259	-0.724604	-0.811689	1.1317	1.05827	1.65209	1.28069	2.09238	0.000833997
311	Cluster of TBC1 domain family member 5 OS=Homo sapiens OX=9606 GN=TBC1D5 PE=1 SV=1 (Q92609)	TBC1D5	-0.79837	-0.881647	-0.654834	-0.778284	1.41674	1.44674	1.08699	1.31682	2.09511	0.000725212
312	tRNA (cytosine(34)-C(5))-methyltransferase OS=Homo sapiens OX=9606 GN=NSUN2 PE=1 SV=2	NSUN2	-0.642689	-0.81422	-0.868073	-0.774994	1.43896	1.21357	1.30998	1.32084	2.09583	0
313	Cluster of MAGUK p55 subfamily member 6 OS=Homo sapiens OX=9606 GN=MPP6 PE=1 SV=2 (Q9NZW5)	MPP6	-0.667016	-0.894239	-0.970656	-0.84397	1.86185	1.08179	0.818047	1.2539	2.09787	0.0021396
314	Cluster of Inositol 1,4,5-trisphosphate receptor type 3 OS=Homo sapiens OX=9606 GN=ITPR3 PE=1 SV=2 (Q14573)	ITPR3	-1.48648	-1.31447	-1.10699	-1.30265	1.06412	0.684003	0.64124	0.796455	2.0991	0.000809605
315	Cluster of Cytoglobin OS=Homo sapiens OX=9606 GN=CYGB PE=1 SV=1 (K7EMC7)	CYGB	-0.825488	-0.862605	-0.92895	-0.872348	1.93789	0.730683	1.01615	1.22824	2.10059	0.0028164
316	Autophagy protein 5 OS=Homo sapiens OX=9606 GN=ATG5 PE=1 SV=2	ATG5	-0.845487	-1.06968	-0.788152	-0.901107	0.967181	1.54641	1.09141	1.20167	2.10277	0.000878322
317	Cluster of Prefoldin subunit 5 OS=Homo sapiens OX=9606 GN=PFDN5 PE=1 SV=2 (Q99471)	PFDN5	-0.632799	-0.870456	-0.912742	-0.805333	1.4665	1.45312	0.972989	1.29754	2.10287	0.000865204
318	Nuclear fragile X mental retardation-interacting protein 2 OS=Homo sapiens OX=9606 GN=NUFIP2 PE=1 SV=1	NUFIP2	-0.655066	-0.867449	-0.908335	-0.810283	1.45513	1.20754	1.2189	1.29385	2.10414	0.000578512
319	Regulator of nonsense transcripts 1 OS=Homo sapiens OX=9606 GN=UPF1 PE=1 SV=2	UPF1	-0.853715	-0.707209	-0.829923	-0.796949	1.11097	1.38896	1.42527	1.3084	2.10535	0.000614035
320	Probable E3 ubiquitin-protein ligase makorin-2 OS=Homo sapiens OX=9606 GN=MKRN2 PE=1 SV=2	MKRN2	-0.77628	-0.728211	-0.91891	-0.807801	1.68547	1.15908	1.05033	1.2983	2.1061	0.000818774
321	GRIP and coiled-coil domain-containing protein 1 OS=Homo sapiens OX=9606 GN=GCC1 PE=1 SV=1	GCC1	-0.824294	-0.945692	-1.06887	-0.946286	0.589631	1.20198	1.70095	1.16419	2.11047	0.00213244
322	Probable ATP-dependent RNA helicase DDX6 OS=Homo sapiens OX=9606 GN=DDX6 PE=1 SV=2	DDX6	-0.838596	-0.885909	-0.659352	-0.794619	1.20406	1.30869	1.43608	1.31628	2.1109	0
323	PCNA-associated factor OS=Homo sapiens OX=9606 GN=PCLAF PE=1 SV=1	PCLAF	-0.989026	-0.810449	-0.746879	-0.848784	0.943951	1.76211	1.08905	1.26503	2.11382	0.00119305
324	Cluster of THO complex subunit 1 OS=Homo sapiens OX=9606 GN=THOC1 PE=1 SV=1 (A0A087WWS1)	THOC1	-0.938079	-0.803383	-0.653647	-0.798369	1.48577	1.28022	1.18196	1.31598	2.11435	0.00047138
325	Cluster of Notchless protein homolog 1 OS=Homo sapiens OX=9606 GN=NLE1 PE=1 SV=4 (Q9NVX2)	NLE1	-0.742696	-0.772474	-0.987636	-0.834269	1.75703	1.05409	1.03018	1.28044	2.1147	0.000970646
326	BRCA1-associated ATM activator 1 OS=Homo sapiens OX=9606 GN=BRAT1 PE=1 SV=2	BRAT1	-0.79651	-0.708217	-0.995494	-0.833407	1.16447	1.67442	1.01114	1.28335	2.11675	0.000744958
327	Cluster of NEDD8-activating enzyme E1 catalytic subunit OS=Homo sapiens OX=9606 GN=UBA3 PE=1 SV=2 (Q8TBC4)	UBA3	-0.849896	-0.963009	-0.734001	-0.848969	1.5737	0.726275	1.50602	1.26866	2.11763	0.00129568
328	Ras-related protein Ral-A OS=Homo sapiens OX=9606 GN=RALA PE=1 SV=1	RALA	-0.752508	-0.976091	-0.854253	-0.860951	1.75284	1.18415	0.834903	1.2573	2.11825	0.0013254
329	Eukaryotic translation initiation factor 3 subunit A OS=Homo sapiens OX=9606 GN=EIF3A PE=1 SV=1	EIF3A	-0.858521	-0.934758	-0.831838	-0.875039	1.49913	1.01693	1.21896	1.245	2.12004	0.000801932
330	Cytosolic phospholipase A2 OS=Homo sapiens OX=9606 GN=PLA2G4A PE=1 SV=2	PLA2G4A	-0.923837	-0.694478	-0.893367	-0.837227	1.58471	1.34371	0.925438	1.28462	2.12185	0.000819843
331	Hermansky-Pudlak syndrome 3 protein OS=Homo sapiens OX=9606 GN=HPS3 PE=1 SV=1	HPS3	-0.770905	-1.08593	-0.951639	-0.936159	0.528742	1.71355	1.32133	1.18787	2.12403	0.00257978
332	T-complex protein 1 subunit beta OS=Homo sapiens OX=9606 GN=CCT2 PE=1 SV=4	CCT2	-0.65416	-0.869131	-0.929809	-0.8177	1.52849	1.08381	1.31092	1.30774	2.12544	0.000706383
333	Cluster of HLA-B associated transcript 3, isoform CRA_a OS=Homo sapiens OX=9606 GN=BAG6 PE=1 SV=1 (A0A024RCR6)	BAG6	-0.810943	-0.956926	-0.891897	-0.886589	0.819422	1.17177	1.72584	1.23901	2.1256	0.00116741
334	26S proteasome regulatory subunit 7 OS=Homo sapiens OX=9606 GN=PSMC2 PE=1 SV=3	PSMC2	-1.07192	-1.33849	-1.37981	-1.26341	0.86873	0.654139	1.06733	0.863398	2.1268	0.000704883
335	Keratin, type I cytoskeletal 9 OS=Homo sapiens OX=9606 GN=KRT9 PE=1 SV=3	KRT9	-1.33922	-1.07492	-1.3476	-1.25391	1.28316	0.932798	0.403629	0.873195	2.12711	0.0011349
336	Cluster of Eukaryotic translation initiation factor 2A OS=Homo sapiens OX=9606 GN=EIF2A PE=1 SV=1 (F8WAE5)	EIF2A	-0.7637	-0.882937	-0.909345	-0.851994	1.31214	1.54821	0.976032	1.27879	2.13079	0.000594982
337	Mitochondrial import inner membrane translocase subunit Tim8 A OS=Homo sapiens OX=9606 GN=TIMM8A PE=1 SV=1	TIMM8A	-0.893986	-0.777168	-0.794604	-0.821919	1.29474	1.39907	1.23721	1.31034	2.13226	0
338	10 kDa heat shock protein, mitochondrial OS=Homo sapiens OX=9606 GN=HSPE1 PE=1 SV=2	HSPE1	-0.959747	-0.693548	-0.881753	-0.845016	1.0169	1.66155	1.19019	1.28955	2.13456	0.000810323
339	Gamma-glutamyl hydrolase OS=Homo sapiens OX=9606 GN=GGH PE=1 SV=2	GGH	-0.921037	-0.766285	-0.819715	-0.835679	1.51458	1.42377	0.959241	1.2992	2.13488	0.000798646
340	Cluster of Putative protein FAM10A5 OS=Homo sapiens OX=9606 GN=ST13P5 PE=5 SV=1 (Q8NFI4)	ST13P5	-0.882226	-0.91776	-0.673037	-0.824341	1.16898	1.31169	1.45095	1.31054	2.13488	0.000600858
341	Cluster of Uridine 5'-monophosphate synthase OS=Homo sapiens OX=9606 GN=UMPS PE=1 SV=1 (P11172)	UMPS	-0.786369	-0.860367	-0.942293	-0.86301	1.10915	1.07414	1.6344	1.27256	2.13557	0.000869291
342	Leucine-rich repeat and WD repeat-containing protein 1 OS=Homo sapiens OX=9606 GN=LRWD1 PE=1 SV=2	LRWD1	-0.755818	-0.862263	-0.889717	-0.835933	0.969457	1.44485	1.48892	1.30107	2.13701	0.000600362
343	HEAT repeat-containing protein 1 OS=Homo sapiens OX=9606 GN=HEATR1 PE=1 SV=3	HEATR1	-0.786541	-0.77624	-0.966805	-0.843195	1.02272	1.62017	1.23978	1.29422	2.13742	0.000888889
344	Cluster of Leucine-rich repeat-containing protein 59 OS=Homo sapiens OX=9606 GN=LRRC59 PE=1 SV=1 (Q96AG4)	LRRC59	-1.25807	-1.39935	-1.16883	-1.27542	1.23879	0.893425	0.455526	0.86258	2.138	0.000673098
345	Cluster of Bystin OS=Homo sapiens OX=9606 GN=BYSL PE=1 SV=3 (Q13895)	BYSL	-0.898407	-0.84384	-0.746546	-0.829598	1.13704	1.3028	1.48657	1.3088	2.1384	0.000622222
346	Fumarylacetoacetase OS=Homo sapiens OX=9606 GN=FAH PE=1 SV=2	FAH	-0.814555	-0.886961	-0.763675	-0.82173	1.41594	1.25038	1.28561	1.31731	2.13904	0
347	General transcription factor IIF subunit 1 OS=Homo sapiens OX=9606 GN=GTF2F1 PE=1 SV=2	GTF2F1	-0.840844	-0.788729	-1.0011	-0.876891	1.50609	0.743466	1.53953	1.26303	2.13992	0.00117477
348	Cluster of Echinoderm microtubule-associated protein-like 1 OS=Homo sapiens OX=9606 GN=EML1 PE=1 SV=1 (F8W717)	EML1	-1.36197	-0.934398	-1.26274	-1.18637	1.16854	0.38026	1.31394	0.954245	2.14061	0.00177399
349	Serine/threonine-protein phosphatase 1 regulatory subunit 10 OS=Homo sapiens OX=9606 GN=PPP1R10 PE=1 SV=1	PPP1R10	-0.966995	-0.846813	-0.873742	-0.89585	1.43913	0.663687	1.63312	1.24531	2.14116	0.00168958
350	Cluster of CD44 antigen OS=Homo sapiens OX=9606 GN=CD44 PE=1 SV=3 (P16070)	CD44	-0.806539	-0.831605	-0.969292	-0.869145	1.21915	1.5868	1.01753	1.27449	2.14364	0.000836879
351	Cluster of Huntingtin-interacting protein K OS=Homo sapiens OX=9606 GN=HYPK PE=1 SV=2 (Q9NX55)	HYPK	-1.28683	-1.17625	-0.98187	-1.14832	0.859524	0.810638	1.32395	0.998037	2.14635	0.00088746
352	Proteasome assembly chaperone 3 OS=Homo sapiens OX=9606 GN=PSMG3 PE=1 SV=1	PSMG3	-0.900477	-0.867	-1.05689	-0.941456	1.69485	1.24483	0.67516	1.20495	2.1464	0.00166895
353	Cluster of Golgin subfamily B member 1 OS=Homo sapiens OX=9606 GN=GOLGB1 PE=1 SV=2 (Q14789)	GOLGB1	-0.883664	-0.871919	-0.773766	-0.843116	1.11549	1.25307	1.5425	1.30368	2.1468	0.000416667
354	Cluster of Eukaryotic translation initiation factor 3 subunit B OS=Homo sapiens OX=9606 GN=EIF3B PE=1 SV=3 (P55884)	EIF3B	-0.672362	-0.940821	-0.947064	-0.853416	1.49482	1.32938	1.07184	1.29868	2.1521	0.00072967
355	Cluster of Intraflagellar transport protein 27 homolog OS=Homo sapiens OX=9606 GN=IFT27 PE=1 SV=1 (Q9BW83)	IFT27	-1.01391	-0.78618	-0.793933	-0.864674	1.13402	1.09962	1.63163	1.28842	2.1531	0.000881789
356	Thioredoxin-like protein 1 OS=Homo sapiens OX=9606 GN=TXNL1 PE=1 SV=3	TXNL1	-0.760997	-0.891317	-0.977512	-0.876609	1.4724	1.5119	0.851069	1.27846	2.15507	0.000737089
357	Sister chromatid cohesion protein PDS5 homolog B OS=Homo sapiens OX=9606 GN=PDS5B PE=1 SV=1	PDS5B	-0.764394	-0.993713	-0.799391	-0.852499	1.42196	1.23316	1.25619	1.30377	2.15627	0
358	Phenylalanine--tRNA ligase beta subunit OS=Homo sapiens OX=9606 GN=FARSB PE=1 SV=3	FARSB	-1.05042	-1.15973	-1.38148	-1.19721	0.510115	1.33359	1.0348	0.959502	2.15671	0.00102495
359	L-aminoadipate-semialdehyde dehydrogenase-phosphopantetheinyl transferase OS=Homo sapiens OX=9606 GN=AASDHPPT PE=1 SV=2	AASDHPPT	-0.800955	-0.821317	-1.10638	-0.909552	1.64292	1.33966	0.759124	1.24723	2.15679	0.00133676
360	Cluster of Jupiter microtubule associated homolog 1 OS=Homo sapiens OX=9606 GN=JPT1 PE=1 SV=3 (Q9UK76)	JPT1	-1.10951	-0.855775	-0.775031	-0.913439	1.7229	0.868033	1.14172	1.24422	2.15766	0.00116533
361	Cluster of Tyrosine-protein phosphatase non-receptor type 12 OS=Homo sapiens OX=9606 GN=PTPN12 PE=1 SV=3 (Q05209)	PTPN12	-0.962759	-0.684022	-0.925442	-0.857408	1.41983	1.33187	1.15061	1.30077	2.15818	0.000544747
362	Paraoxonase 2, isoform CRA_a OS=Homo sapiens OX=9606 GN=PON2 PE=1 SV=1	PON2	-0.963688	-0.967386	-1.32937	-1.08681	0.803219	1.56046	0.852685	1.07212	2.15894	0.00115398
363	E3 ubiquitin-protein ligase ZNF598 OS=Homo sapiens OX=9606 GN=ZNF598 PE=1 SV=1	ZNF598	-0.976732	-0.881562	-0.804727	-0.887674	1.14408	1.39554	1.27592	1.27185	2.15952	0
364	Transitional endoplasmic reticulum ATPase OS=Homo sapiens OX=9606 GN=VCP PE=1 SV=4	VCP	-1.34766	-1.26824	-1.28445	-1.30012	1.13065	0.752984	0.697874	0.860501	2.16062	0.000922222
365	Cluster of CDK5 regulatory subunit-associated protein 3 OS=Homo sapiens OX=9606 GN=CDK5RAP3 PE=1 SV=2 (Q96JB5)	CDK5RAP3	-0.914619	-0.811682	-0.972363	-0.899554	0.880492	1.55837	1.34831	1.26239	2.16194	0.000838451
366	Elongation factor 1-gamma OS=Homo sapiens OX=9606 GN=EEF1G PE=1 SV=3	EEF1G	-1.25201	-1.39917	-1.26121	-1.30413	0.696862	0.965636	0.911473	0.85799	2.16212	0
367	Cluster of Cysteine and histidine-rich domain-containing protein 1 OS=Homo sapiens OX=9606 GN=CHORDC1 PE=1 SV=2 (Q9UHD1)	CHORDC1	-0.831534	-0.829518	-0.934327	-0.865126	1.16035	1.25256	1.47831	1.29707	2.1622	0
368	Ubiquitin carboxyl-terminal hydrolase 24 OS=Homo sapiens OX=9606 GN=USP24 PE=1 SV=3	USP24	-0.890377	-0.966267	-1.02518	-0.960609	1.75979	0.584487	1.2625	1.20226	2.16287	0.00236292
369	Cluster of E3 ubiquitin-protein ligase TRIP12 OS=Homo sapiens OX=9606 GN=TRIP12 PE=1 SV=1 (Q14669)	TRIP12	-1.08903	-0.907929	-0.783341	-0.926766	1.09574	0.986563	1.62748	1.23659	2.16336	0.000775309
370	Cluster of CAP-Gly domain-containing linker protein 2 OS=Homo sapiens OX=9606 GN=CLIP2 PE=1 SV=1 (Q9UDT6)	CLIP2	-0.787757	-0.908675	-0.876632	-0.857688	1.34584	1.46333	1.10803	1.30573	2.16342	0.000627803
371	N-alpha-acetyltransferase 50 OS=Homo sapiens OX=9606 GN=NAA50 PE=1 SV=1	NAA50	-0.86547	-1.02419	-0.917775	-0.935811	1.56401	0.95859	1.1612	1.22793	2.16374	0.000903437
372	ATP-dependent RNA helicase DHX29 OS=Homo sapiens OX=9606 GN=DHX29 PE=1 SV=1	DHX29	-0.818693	-0.956821	-0.873457	-0.882991	1.02626	1.62197	1.19663	1.28162	2.16461	0.000791946
373	Cluster of Nuclear migration protein nudC OS=Homo sapiens OX=9606 GN=NUDC PE=1 SV=1 (Q9Y266)	NUDC	-0.994466	-0.719836	-0.896528	-0.870277	1.24094	1.53374	1.11018	1.29495	2.16523	0.000777518
374	E2 ubiquitin-conjugating enzyme OS=Homo sapiens OX=9606 GN=UBE2O PE=1 SV=3	UBE2O	-0.916934	-0.916934	-0.756099	-0.863322	1.42537	1.093	1.39227	1.30355	2.16687	0.000540541
375	Diphthine methyl ester synthase OS=Homo sapiens OX=9606 GN=DPH5 PE=1 SV=2	DPH5	-1.02562	-0.859518	-0.819554	-0.901565	1.06253	1.50277	1.24487	1.27006	2.17162	0.000862338
376	Cluster of Mitochondrial import inner membrane translocase subunit Tim13 OS=Homo sapiens OX=9606 GN=TIMM13 PE=1 SV=1 (Q9Y5L4)	TIMM13	-0.698739	-0.970222	-0.950471	-0.873144	1.14239	1.33642	1.41813	1.29898	2.17212	0.000534351
377	Cluster of Lysophosphatidylcholine acyltransferase 1 OS=Homo sapiens OX=9606 GN=LPCAT1 PE=1 SV=2 (Q8NF37)	LPCAT1	-1.04571	-0.917054	-0.993817	-0.985526	0.63664	1.16733	1.76106	1.18834	2.17387	0.00180365
378	Cluster of Growth factor receptor-bound protein 2 OS=Homo sapiens OX=9606 GN=GRB2 PE=1 SV=1 (P62993)	GRB2	-1.1591	-1.0248	-0.878823	-1.02091	1.73415	0.615556	1.11521	1.15497	2.17588	0.00210411
379	Eukaryotic translation initiation factor 4H OS=Homo sapiens OX=9606 GN=EIF4H PE=1 SV=5	EIF4H	-0.97339	-0.862086	-0.842572	-0.892683	0.936128	1.48506	1.42905	1.28341	2.17609	0.00082087
380	Eukaryotic translation initiation factor 5B OS=Homo sapiens OX=9606 GN=EIF5B PE=1 SV=1	EIF5B	-0.789178	-0.956006	-0.917681	-0.887622	1.17331	1.10793	1.58587	1.28904	2.17666	0.000698947
381	26S proteasome regulatory subunit 6B OS=Homo sapiens OX=9606 GN=PSMC4 PE=1 SV=2	PSMC4	-1.15089	-0.901665	-1.33165	-1.12807	1.11407	1.35645	0.684084	1.05154	2.17961	0.000703247
382	Exportin-7 OS=Homo sapiens OX=9606 GN=XPO7 PE=1 SV=1	XPO7	-0.991038	-0.89821	-0.793079	-0.894109	1.35987	1.24579	1.26145	1.28903	2.18314	0
383	Cluster of DNA fragmentation factor subunit alpha OS=Homo sapiens OX=9606 GN=DFFA PE=1 SV=1 (O00273)	DFFA	-0.924249	-1.18722	-0.985538	-1.03234	1.35201	0.680675	1.42042	1.15103	2.18337	0.000752312
384	Prostaglandin reductase 1 OS=Homo sapiens OX=9606 GN=PTGR1 PE=1 SV=2	PTGR1	-0.966477	-0.921352	-0.890667	-0.926165	0.80874	1.53615	1.42876	1.25788	2.18405	0.000727694
385	Ubiquitin-like protein ATG12 OS=Homo sapiens OX=9606 GN=ATG12 PE=1 SV=1	ATG12	-0.92735	-0.820331	-1.07136	-0.939681	1.40824	1.57174	0.753903	1.24463	2.18431	0.00096592
386	Cluster of Kinesin light chain 1 OS=Homo sapiens OX=9606 GN=KLC1 PE=1 SV=1 (G3V5R9)	KLC1	-1.45026	-1.10426	-1.14897	-1.2345	0.488056	1.12016	1.24443	0.950881	2.18538	0.000855741
387	Copper-transporting ATPase 1 OS=Homo sapiens OX=9606 GN=ATP7A PE=1 SV=4	ATP7A	-0.86863	-1.18324	-1.20291	-1.08493	0.580237	1.48681	1.2374	1.10148	2.18641	0.00138259
388	Cluster of NEDD8-activating enzyme E1 regulatory subunit OS=Homo sapiens OX=9606 GN=NAE1 PE=1 SV=1 (Q13564)	NAE1	-1.00621	-0.970116	-0.725556	-0.900629	1.12714	1.23904	1.49263	1.28627	2.1869	0.000927374
389	Cluster of Alpha-aminoadipic semialdehyde dehydrogenase OS=Homo sapiens OX=9606 GN=ALDH7A1 PE=1 SV=1 (A0A1B0GW77)	ALDH7A1	-1.1095	-1.4339	-1.06674	-1.20338	0.659937	1.38983	0.910607	0.986791	2.19018	0.000775424
390	Cluster of Protein CASP OS=Homo sapiens OX=9606 GN=CUX1 PE=1 SV=2 (Q13948)	CUX1	-1.22407	-1.38839	-1.21673	-1.2764	0.844575	0.662651	1.23483	0.914019	2.19042	0.000838366
391	Ran GTPase-activating protein 1 OS=Homo sapiens OX=9606 GN=RANGAP1 PE=1 SV=1	RANGAP1	-0.767571	-1.11095	-0.911567	-0.930028	1.53637	0.90648	1.34068	1.26118	2.19121	0.00082199
392	Cluster of Sequestosome-1 OS=Homo sapiens OX=9606 GN=SQSTM1 PE=1 SV=1 (Q13501)	SQSTM1	-0.842312	-1.047	-0.864988	-0.9181	1.05628	1.63021	1.13384	1.27344	2.19154	0.000872038
393	Thiopurine S-methyltransferase OS=Homo sapiens OX=9606 GN=TPMT PE=1 SV=1	TPMT	-1.1033	-0.896931	-1.04846	-1.01623	1.72242	0.716534	1.08815	1.1757	2.19194	0.0016342
394	Neural Wiskott-Aldrich syndrome protein OS=Homo sapiens OX=9606 GN=WASL PE=1 SV=2	WASL	-0.973883	-0.924197	-0.924197	-0.940759	1.2133	0.963881	1.5793	1.25216	2.19292	0.000830986
395	Nuclear factor 1 C-type OS=Homo sapiens OX=9606 GN=NFIC PE=1 SV=2	NFIC	-0.859233	-0.961829	-0.972797	-0.931286	1.16778	0.96419	1.65403	1.262	2.19329	0.000846361
396	Cluster of Thimet oligopeptidase OS=Homo sapiens OX=9606 GN=THOP1 PE=1 SV=2 (P52888)	THOP1	-0.832709	-0.99528	-0.884221	-0.90407	1.46787	1.19424	1.20653	1.28955	2.19362	0
397	Cluster of Aminoacyl tRNA synthase complex-interacting multifunctional protein 1 OS=Homo sapiens OX=9606 GN=AIMP1 PE=1 SV=2 (Q12904)	AIMP1	-1.11268	-1.32093	-1.00226	-1.14529	0.593842	1.70217	0.853804	1.04994	2.19523	0.00236601
398	Procollagen C-endopeptidase enhancer 1 OS=Homo sapiens OX=9606 GN=PCOLCE PE=1 SV=2	PCOLCE	-0.974329	-0.907559	-0.943879	-0.941922	0.904053	1.32045	1.53617	1.25356	2.19548	0.000907895
399	Cluster of Mitochondrial import inner membrane translocase subunit Tim10 B OS=Homo sapiens OX=9606 GN=TIMM10B PE=1 SV=1 (Q9Y5J6)	TIMM10B	-1.07273	-0.982584	-0.84953	-0.968283	0.946214	1.0219	1.71658	1.22823	2.19651	0.000881699
400	Cluster of Regulator of chromosome condensation OS=Homo sapiens OX=9606 GN=RCC1 PE=1 SV=1 (P18754)	RCC1	-0.882917	-0.888097	-1.06881	-0.946608	1.35529	1.56651	0.828115	1.24997	2.19658	0.000734503
401	Cluster of Heat shock protein 105 kDa OS=Homo sapiens OX=9606 GN=HSPH1 PE=1 SV=1 (Q92598)	HSPH1	-0.863865	-1.02266	-0.915018	-0.933848	1.01589	1.66664	1.10841	1.26365	2.1975	0.000841823
402	Centrosomal protein of 131 kDa OS=Homo sapiens OX=9606 GN=CEP131 PE=1 SV=3	CEP131	-0.858657	-0.980417	-0.899293	-0.912789	1.07303	1.33039	1.45951	1.28764	2.20043	0.000562249
403	Synaptosomal-associated protein 29 OS=Homo sapiens OX=9606 GN=SNAP29 PE=1 SV=1	SNAP29	-1.23434	-0.986863	-1.47082	-1.23067	0.715245	1.15246	1.04247	0.970058	2.20073	0.00087619
404	Cluster of Integrin alpha-V OS=Homo sapiens OX=9606 GN=ITGAV PE=1 SV=2 (P06756)	ITGAV	-1.19138	-1.31787	-1.26102	-1.25676	1.25897	0.549732	1.03156	0.946752	2.20351	0.000823067
405	Aspartate aminotransferase, cytoplasmic OS=Homo sapiens OX=9606 GN=GOT1 PE=1 SV=3	GOT1	-0.856852	-1.10891	-0.852241	-0.939336	1.24877	1.07203	1.4724	1.2644	2.20374	0.00089008
406	Phosphoglucomutase-1 OS=Homo sapiens OX=9606 GN=PGM1 PE=1 SV=3	PGM1	-1.1075	-1.18272	-0.940212	-1.07681	1.70535	0.610814	1.06471	1.12696	2.20377	0.00178413
407	Growth factor receptor-bound protein 10 OS=Homo sapiens OX=9606 GN=GRB10 PE=1 SV=1	GRB10	-0.954354	-0.938459	-0.835394	-0.909402	1.36523	1.32749	1.19139	1.2947	2.20411	0
408	Cluster of La-related protein 1 OS=Homo sapiens OX=9606 GN=LARP1 PE=1 SV=2 (Q6PKG0)	LARP1	-0.844881	-1.09756	-0.890822	-0.944419	1.17503	1.61517	0.989043	1.25975	2.20417	0.000907514
409	Mesencephalic astrocyte-derived neurotrophic factor OS=Homo sapiens OX=9606 GN=MANF PE=1 SV=1	MANF	-0.835463	-0.837053	-1.08723	-0.919916	1.39018	1.36209	1.10237	1.28488	2.20479	0.000503597
410	Cluster of Glutathione reductase, mitochondrial OS=Homo sapiens OX=9606 GN=GSR PE=1 SV=2 (P00390)	GSR	-0.901872	-1.11194	-1.00625	-1.00669	1.32503	0.830893	1.44261	1.19951	2.2062	0.000827586
411	Cluster of Beta-hexosaminidase subunit beta OS=Homo sapiens OX=9606 GN=HEXB PE=1 SV=3 (P07686)	HEXB	-0.826821	-0.942883	-0.965761	-0.911821	1.28574	1.23608	1.36163	1.29448	2.2063	0
412	Cluster of Myosin-14 OS=Homo sapiens OX=9606 GN=MYH14 PE=1 SV=2 (Q7Z406)	MYH14	-1.18798	-1.48616	-1.0626	-1.24558	0.833072	0.75549	1.29425	0.960939	2.20652	0.000840696
413	Prefoldin subunit 4 OS=Homo sapiens OX=9606 GN=PFDN4 PE=1 SV=1	PFDN4	-0.978317	-1.05394	-1.06465	-1.0323	1.54021	1.37968	0.609852	1.17658	2.20888	0.00131868
414	Cluster of Ubiquitin carboxyl-terminal hydrolase 8 OS=Homo sapiens OX=9606 GN=USP8 PE=1 SV=1 (P40818)	USP8	-0.791375	-1.18742	-1.04967	-1.00949	1.23047	1.33953	1.02886	1.19962	2.20911	0.000823821
415	Asparagine--tRNA ligase, cytoplasmic OS=Homo sapiens OX=9606 GN=NARS PE=1 SV=1	NARS1	-0.774062	-1.06192	-1.01744	-0.951142	1.40629	1.02444	1.34587	1.25886	2.21001	0.000813725
416	Cluster of Platelet-activating factor acetylhydrolase IB subunit gamma OS=Homo sapiens OX=9606 GN=PAFAH1B3 PE=1 SV=1 (Q15102)	PAFAH1B3	-1.05391	-0.913176	-0.997946	-0.988344	1.50606	1.38837	0.785929	1.22679	2.21513	0.000751196
417	Mucosa-associated lymphoid tissue lymphoma translocation protein 1 OS=Homo sapiens OX=9606 GN=MALT1 PE=1 SV=1	MALT1	-0.814324	-1.06715	-0.909355	-0.930277	1.1946	1.39659	1.26664	1.28594	2.21622	0
418	Cluster of Beta-galactosidase OS=Homo sapiens OX=9606 GN=GLB1 PE=1 SV=2 (P16278)	GLB1	-1.3825	-1.17657	-0.953567	-1.17088	0.591508	1.08757	1.45734	1.04547	2.21635	0.00116118
419	Bifunctional UDP-N-acetylglucosamine 2-epimerase/N-acetylmannosamine kinase OS=Homo sapiens OX=9606 GN=GNE PE=1 SV=1	GNE	-0.799662	-0.950897	-1.17307	-0.974544	1.02608	1.26151	1.44081	1.2428	2.21735	0.000687371
420	Deoxyhypusine hydroxylase OS=Homo sapiens OX=9606 GN=DOHH PE=1 SV=1	DOHH	-1.16394	-1.15774	-1.04351	-1.12173	1.21805	0.686753	1.39161	1.0988	2.22053	0.000817708
421	Cluster of Twinfilin-2 OS=Homo sapiens OX=9606 GN=TWF2 PE=1 SV=2 (Q6IBS0)	TWF2	-1.31316	-0.983585	-1.06259	-1.11978	1.4634	1.32119	0.519821	1.10147	2.22125	0.00168437
422	Cluster of Guanine nucleotide-binding protein subunit gamma OS=Homo sapiens OX=9606 GN=GNG2 PE=1 SV=1 (G3V3J9)	GNG2	-0.920939	-0.985762	-0.974213	-0.960304	1.40115	1.16537	1.21897	1.26183	2.22213	0
423	General transcription factor IIF subunit 2 OS=Homo sapiens OX=9606 GN=GTF2F2 PE=1 SV=2	GTF2F2	-0.883169	-0.918751	-1.05594	-0.952619	1.39721	1.41461	1.00068	1.27083	2.22345	0.000885333
424	Signal recognition particle receptor subunit alpha OS=Homo sapiens OX=9606 GN=SRPRA PE=1 SV=2	SRPRA	-1.28058	-1.16715	-1.20146	-1.2164	1.46191	0.886151	0.675959	1.00801	2.22441	0.000704826
425	Cluster of Sialic acid synthase OS=Homo sapiens OX=9606 GN=NANS PE=1 SV=2 (Q9NR45)	NANS	-1.04117	-0.993083	-1.34205	-1.12543	1.59615	0.597323	1.10512	1.09953	2.22496	0.00170405
426	Cluster of ATPase ASNA1 OS=Homo sapiens OX=9606 GN=ASNA1 PE=1 SV=2 (O43681)	ASNA1	-0.87188	-1.18334	-1.29533	-1.11685	0.618372	1.24129	1.46936	1.10967	2.22652	0.00112511
427	Sterol O-acyltransferase 1 OS=Homo sapiens OX=9606 GN=SOAT1 PE=1 SV=3	SOAT1	-1.02609	-1.43624	-1.2154	-1.22591	1.3004	0.732455	0.972405	1.00175	2.22766	0.000911466
428	Major prion protein (Fragment) OS=Homo sapiens OX=9606 GN=PRNP PE=1 SV=1	PRNP	-1.23217	-0.914421	-0.894132	-1.01357	1.34256	0.844827	1.45775	1.21505	2.22862	0.000806162
429	Serine dehydratase-like OS=Homo sapiens OX=9606 GN=SDSL PE=1 SV=1	SDSL	-1.28589	-1.27361	-1.09511	-1.2182	0.789016	0.892902	1.35095	1.01096	2.22916	0.000823735
430	Pirin OS=Homo sapiens OX=9606 GN=PIR PE=1 SV=1	PIR	-1.01151	-0.878598	-0.975141	-0.955082	1.22542	1.13884	1.45877	1.27434	2.22942	0
431	Cluster of Cell division cycle 2, G1 to S and G2 to M, isoform CRA_a OS=Homo sapiens OX=9606 GN=CDK1 PE=1 SV=1 (A0A024QZP7)	CDK1	-0.80184	-1.09079	-1.08097	-0.9912	1.22678	1.53971	0.953643	1.24005	2.23125	0.000884615
432	LIM domain kinase 1 OS=Homo sapiens OX=9606 GN=LIMK1 PE=1 SV=1	LIMK1	-1.02429	-0.875199	-1.07031	-0.989935	1.39621	0.937266	1.39521	1.24289	2.23283	0.000676171
433	Cluster of Protein PRRC2C OS=Homo sapiens OX=9606 GN=PRRC2C PE=1 SV=4 (Q9Y520)	PRRC2C	-1.09366	-1.12248	-0.897323	-1.03782	1.38312	1.45926	0.744617	1.19566	2.23349	0.000708005
434	Cluster of Ribosomal protein S6 kinase alpha-3 OS=Homo sapiens OX=9606 GN=RPS6KA3 PE=1 SV=1 (P51812)	RPS6KA3	-0.985596	-1.17192	-1.32718	-1.16156	1.4451	0.622963	1.14854	1.0722	2.23377	0.000868526
435	Elongator complex protein 1 OS=Homo sapiens OX=9606 GN=ELP1 PE=1 SV=3	ELP1	-1.05004	-1.05156	-1.07578	-1.05912	1.0709	0.774936	1.68023	1.17536	2.23448	0.000962173
436	Cluster of Basic leucine zipper and W2 domain-containing protein 1 OS=Homo sapiens OX=9606 GN=BZW1 PE=1 SV=1 (Q7L1Q6)	BZW1	-1.42211	-1.02146	-1.33106	-1.25821	0.784206	1.09107	1.05465	0.976641	2.23485	0.000761468
437	Beta/gamma crystallin domain-containing protein 1 OS=Homo sapiens OX=9606 GN=CRYBG1 PE=1 SV=1	CRYBG1	-1.08465	-0.920606	-1.02275	-1.00934	1.65552	1.02972	0.991848	1.22569	2.23503	0.000792929
438	Cluster of Golgi-associated PDZ and coiled-coil motif-containing protein OS=Homo sapiens OX=9606 GN=GOPC PE=1 SV=1 (Q9HD26)	GOPC	-0.997865	-1.12053	-0.981415	-1.03327	0.972951	1.68282	0.952925	1.2029	2.23617	0.000682609
439	WD repeat-containing protein 74 OS=Homo sapiens OX=9606 GN=WDR74 PE=1 SV=1	WDR74	-0.854901	-1.17519	-1.13651	-1.05553	0.944742	1.63728	0.968914	1.18365	2.23918	0.000779553
440	Cluster of Synaptojanin-2 OS=Homo sapiens OX=9606 GN=SYNJ2 PE=1 SV=3 (O15056)	SYNJ2	-1.03397	-1.05208	-0.953421	-1.01315	1.13956	0.962285	1.58698	1.22961	2.24276	0.00079062
441	Cluster of Nuclear protein localization protein 4 homolog OS=Homo sapiens OX=9606 GN=NPLOC4 PE=1 SV=3 (Q8TAT6)	NPLOC4	-1.0864	-1.15958	-0.799566	-1.01518	0.952563	1.40679	1.32435	1.2279	2.24308	0.000612546
442	Cluster of Lysosomal protective protein OS=Homo sapiens OX=9606 GN=CTSA PE=1 SV=2 (P10619)	CTSA	-0.957789	-0.874057	-1.12093	-0.984258	1.10092	1.37178	1.30455	1.25909	2.24334	0.0007
443	Cluster of E3 ubiquitin-protein ligase HUWE1 OS=Homo sapiens OX=9606 GN=HUWE1 PE=1 SV=3 (Q7Z6Z7)	HUWE1	-1.13849	-1.1246	-1.29007	-1.18439	0.831977	1.14397	1.20965	1.06187	2.24625	0.000487805
444	UDP-glucose 4-epimerase OS=Homo sapiens OX=9606 GN=GALE PE=1 SV=2	GALE	-1.04384	-1.03481	-0.92163	-1.00009	1.40133	1.34712	0.990476	1.24631	2.2464	0.000429448
445	Periplakin OS=Homo sapiens OX=9606 GN=PPL PE=1 SV=4	PPL	-1.12678	-1.08884	-1.10635	-1.10732	1.15715	0.692191	1.57541	1.14158	2.24891	0.000756198
446	Multifunctional protein ADE2 OS=Homo sapiens OX=9606 GN=PAICS PE=1 SV=3	PAICS	-1.15243	-1.16987	-1.32595	-1.21609	1.13209	1.26288	0.705703	1.03356	2.24964	0.0006171
447	Cluster of Importin subunit beta-1 OS=Homo sapiens OX=9606 GN=KPNB1 PE=1 SV=2 (Q14974)	KPNB1	-1.08577	-1.25286	-0.89443	-1.07769	1.59303	1.02304	0.908505	1.17486	2.25255	0.00072267
448	Cluster of ADP-ribosylation factor 1 OS=Homo sapiens OX=9606 GN=ARF1 PE=1 SV=2 (P84077)	ARF1	-1.04428	-1.20545	-1.07804	-1.10926	1.27732	1.06606	1.0922	1.14519	2.25445	0
449	Cluster of Ankyrin repeat and MYND domain-containing protein 2 OS=Homo sapiens OX=9606 GN=ANKMY2 PE=1 SV=1 (Q8IV38)	ANKMY2	-1.05952	-1.03434	-1.44494	-1.1796	1.15518	1.3537	0.717465	1.07545	2.25505	0.000755716
450	Cluster of BTB/POZ domain-containing protein KCTD5 OS=Homo sapiens OX=9606 GN=KCTD5 PE=1 SV=1 (Q9NXV2)	KCTD5	-1.09529	-0.997492	-0.994884	-1.02922	1.08134	1.11688	1.49437	1.23086	2.26009	0.000424242
451	Cluster of Elongation factor 1-delta OS=Homo sapiens OX=9606 GN=EEF1D PE=1 SV=1 (E9PRY8)	EEF1D	-1.07389	-1.24137	-1.12242	-1.14589	1.37432	1.00801	0.971316	1.11788	2.26377	0.000414201
452	Rab GDP dissociation inhibitor alpha OS=Homo sapiens OX=9606 GN=GDI1 PE=1 SV=2	GDI1	-1.0462	-1.07868	-1.40015	-1.17501	1.37622	1.045	0.845839	1.08902	2.26403	0.00090939
453	Coactosin-like protein OS=Homo sapiens OX=9606 GN=COTL1 PE=1 SV=3	COTL1	-1.25571	-1.24825	-1.24747	-1.25048	1.1857	0.885192	0.969911	1.0136	2.26408	0
454	Peroxiredoxin-2 OS=Homo sapiens OX=9606 GN=PRDX2 PE=1 SV=5	PRDX2	-1.22419	-1.24249	-1.27284	-1.24651	1.14551	0.978772	0.945923	1.0234	2.26991	0
455	Cluster of N-alpha-acetyltransferase 15, NatA auxiliary subunit OS=Homo sapiens OX=9606 GN=NAA15 PE=1 SV=1 (Q9BXJ9)	NAA15	-1.0026	-1.16141	-1.07753	-1.08051	0.941208	1.3662	1.26443	1.19061	2.27113	0.000430769
456	Tubulin-specific chaperone A OS=Homo sapiens OX=9606 GN=TBCA PE=1 SV=1	TBCA	-1.00188	-0.937027	-1.15303	-1.03065	1.15386	1.208	1.35968	1.24052	2.27116	0
457	Cluster of Protein CDV3 homolog OS=Homo sapiens OX=9606 GN=CDV3 PE=1 SV=1 (Q9UKY7)	CDV3	-1.23789	-0.919419	-1.17566	-1.11099	0.832175	1.41146	1.23759	1.16041	2.2714	0.000886035
458	F-actin-capping protein subunit alpha-2 OS=Homo sapiens OX=9606 GN=CAPZA2 PE=1 SV=3	CAPZA2	-1.12716	-0.977842	-1.37966	-1.16155	1.27422	1.21042	0.854762	1.11314	2.27469	0.000632381
459	Myotrophin OS=Homo sapiens OX=9606 GN=MTPN PE=1 SV=2	MTPN	-1.06296	-1.15477	-1.0492	-1.08898	1.50198	0.931893	1.12651	1.1868	2.27577	0.000654832
460	CXADR-like membrane protein OS=Homo sapiens OX=9606 GN=CLMP PE=1 SV=1	CLMP	-1.12279	-0.983455	-1.2313	-1.11251	1.08611	0.977811	1.4262	1.16337	2.27589	0.000811736
461	26S proteasome non-ATPase regulatory subunit 11 OS=Homo sapiens OX=9606 GN=PSMD11 PE=1 SV=3	PSMD11	-1.07907	-1.3287	-1.02745	-1.14507	0.82428	1.19505	1.37516	1.1315	2.27657	0.000825175
462	Eukaryotic translation initiation factor 5 OS=Homo sapiens OX=9606 GN=EIF5 PE=1 SV=2	EIF5	-1.28954	-0.935631	-1.11657	-1.11391	1.33618	1.24354	0.909898	1.16321	2.27712	0.00070339
463	T-complex protein 1 subunit eta OS=Homo sapiens OX=9606 GN=CCT7 PE=1 SV=2	CCT7	-0.917811	-1.2968	-0.972722	-1.06245	1.13434	1.28185	1.22909	1.21509	2.27754	0.000530303
464	Annexin A1 OS=Homo sapiens OX=9606 GN=ANXA1 PE=1 SV=2	ANXA1	-1.07753	-1.08831	-1.09314	-1.08633	0.9833	1.12012	1.47704	1.19348	2.27981	0.000899729
465	Glutamine--fructose-6-phosphate aminotransferase [isomerizing] 2 OS=Homo sapiens OX=9606 GN=GFPT2 PE=1 SV=3	GFPT2	-0.971082	-1.15067	-1.10338	-1.07504	1.17273	1.42628	1.01919	1.20607	2.28111	0.000484429
466	Ubiquitin-protein ligase E3C OS=Homo sapiens OX=9606 GN=UBE3C PE=1 SV=3	UBE3C	-1.07577	-1.05236	-1.13285	-1.08699	1.1136	1.00353	1.46761	1.19491	2.28191	0.000739884
467	Cluster of 26S proteasome non-ATPase regulatory subunit 12 OS=Homo sapiens OX=9606 GN=PSMD12 PE=1 SV=3 (O00232)	PSMD12	-0.877842	-1.27294	-1.13788	-1.09622	1.36238	1.03649	1.1655	1.18812	2.28434	0.000864583
468	Cluster of EF-hand domain-containing protein D2 OS=Homo sapiens OX=9606 GN=EFHD2 PE=1 SV=1 (Q96C19)	EFHD2	-1.21797	-1.04108	-1.15183	-1.13696	0.956963	1.3681	1.11747	1.14751	2.28447	0.000486111
469	Cluster of 60 kDa heat shock protein, mitochondrial OS=Homo sapiens OX=9606 GN=HSPD1 PE=1 SV=2 (P10809)	HSPD1	-0.985203	-1.03863	-1.17428	-1.06604	1.3686	1.09991	1.18947	1.21933	2.28536	0
470	Protein AF1q OS=Homo sapiens OX=9606 GN=MLLT11 PE=1 SV=1	MLLT11	-1.22976	-0.933295	-1.3805	-1.18119	0.975263	1.2005	1.13793	1.10457	2.28575	0.000904632
471	Thy-1 membrane glycoprotein (Fragment) OS=Homo sapiens OX=9606 GN=THY1 PE=1 SV=8	THY1	-1.18802	-1.12272	-1.11402	-1.14158	1.44195	0.987353	1.00654	1.14528	2.28686	0.00085567
472	Mammalian ependymin-related protein 1 OS=Homo sapiens OX=9606 GN=EPDR1 PE=1 SV=2	EPDR1	-1.03198	-1.1977	-1.08285	-1.10418	0.979204	1.25203	1.31822	1.18315	2.28733	0.000648148
473	Histidine triad nucleotide-binding protein 1 OS=Homo sapiens OX=9606 GN=HINT1 PE=1 SV=2	HINT1	-0.994657	-1.07654	-1.15625	-1.07582	1.21874	1.14032	1.27592	1.21166	2.28748	0
474	Dihydropyrimidinase-related protein 3 OS=Homo sapiens OX=9606 GN=DPYSL3 PE=1 SV=1	DPYSL3	-1.12622	-1.24262	-1.23456	-1.20113	1.2969	0.966102	1.00084	1.08795	2.28908	0.000693069
475	Elongation factor 1-beta OS=Homo sapiens OX=9606 GN=EEF1B2 PE=1 SV=3	EEF1B2	-1.14776	-1.38586	-1.01897	-1.1842	1.04514	1.02819	1.24172	1.10502	2.28922	0.000520446
476	Cluster of 26S proteasome non-ATPase regulatory subunit 3 OS=Homo sapiens OX=9606 GN=PSMD3 PE=1 SV=2 (O43242)	PSMD3	-1.05102	-1.13331	-1.16379	-1.11604	1.30107	1.0369	1.20963	1.18254	2.29858	0
